# Supplementary material for: Meta-analysis of integrated ChIP-seq and transcriptome data revealed genomic regions affected by estrogen receptor alpha in breast cancer
Source: BMC Med Genomics. 2023 Sep 15;16:219. doi: 10.1186/s12920-023-01655-z (PMC10503144; doi:10.1186/s12920-023-01655-z)
Supplement: Supplementary file 2 — Additional file 2: Table S1. Differentially bound sites (DBSs) obtained from MCF7 cell line treated with 10nM E2 for 45 minutes in GSE94023 study. Table S2. Differentially bound sites (DBSs) obtained from MCF7 cell line treated with 10nM E2 for 45 minutes in GSE99626 study. Table S3. Differentially bound sites (DBSs) obtained from MCF7 cell line treated with 10nM E2 for 45 minutes in GSE67295 study. Table S4. Differentially bound sites (DBSs) obtained from MCF7 cell line treated with 10nM E2 for 45 minutes in GSE115607 study. Table S5. Differentially bound sites (DBSs) obtained from T47D cell line treated with 10nM E2 for 45 minutes in GSE80367 study. Table S6. Differentially bound sites (DBSs) obtained from T47D cell line treated with 100nM E2 for 45 minutes in GSE23893 study. Table S7. Differentially bound sites (DBSs) obtained from MCF7 cell line treated with 100nM E2 for 45 minutes in GSE23893 study. Table S8. Differentially bound sites (DBSs) obtained from MCF7 cell line treated with 100nM E2 for 45 minutes in GSE54855 study. Table S9. Differentially bound sites (DBSs) obtained from MCF7 cell line treated with 100nM E2 for 45 minutes in GSE59530 study. Table S10. Default binding affinity matrix of 6 samples by the 63,612 sites that overlap in at least two of the samples using DiffBind in (GSE94023, GSE99626, GSE67295, & GSE115607) MCF7 cell line treated with 10nM E2 for 45 minutes. Table S11. Default binding affinity matrix of 6 samples by the 23,517 sites that overlap in at least two of the samples using DiffBind in (GSE23893, GSE54855, & GSE59530) MCF7 cell line treated with 100nM E2 for 45 minutes. Table S12. Meta-differentially bound sites (meta-DBSs) obtained from a meta-analysis on (GSE94023, GSE99626, GSE67295, & GSE115607) MCF7 cell line treated with 10nM E2 for 45 minutes. Table S13. Meta-differentially bound sites (meta-DBSs) obtained from a meta-analysis on (GSE23893, GSE54855, & GSE59530) MCF7 cell line treated with 100nM E2 for 45 minutes. Table S1 [file 12920_2023_1655_MOESM2_ESM.xlsx]

## Sheet: S1 Table
Table S1. Differentially bound sites (DBSs) obtained from MCF7 cell line treated with 10nM E2 for 45 minutes in GSE94023 study
Peak name	chr	start	end	length	fold_enrichment	-log10 (q-value)	annotation	transcriptId	distanceToTSS	SYMBOL
peak_10625	chr14	68393517	68393928	412	48.5673	240.325	Intron (ENST00000479335.5/5890, intron 9 of 11)	ENST00000554183.1	6380	RAD51B
peak_8730	chr12	120162146	120162576	431	33.5122	231.077	Promoter (<=1kb)	ENST00000550471.1	0	GCN1
peak_36691	chr9	38024156	38024534	379	29.9439	228.025	Intron (ENST00000540557.1/6461, intron 1 of 11)	ENST00000540557.1	44153	SHB
peak_11177	chr14	98891205	98891585	381	18.5616	223.812	Distal Intergenic	ENST00000546029.2	179543	LINC02914
peak_95	chr1	3213593	3214009	417	18.8953	214.062	Intron (ENST00000511072.5/63976, intron 2 of 15)	ENST00000512462.5	-23922	PRDM16
peak_4380	chr10	73965729	73966171	443	23.9218	211.772	Distal Intergenic	ENST00000623461.3	-29022	VCL
peak_21046	chr2	231519437	231519787	351	20.5206	205.432	Promoter (1-2kb)	ENST00000671602.1	1280	NMUR1
peak_29526	chr5	122852657	122853093	437	25.2527	204.867	Intron (ENST00000513613.5/28966, intron 1 of 4)	ENST00000511545.5	6994	SNX24
peak_8872	chr12	124410548	124411008	461	15.3976	204.701	Intron (ENST00000405201.5/9612, intron 13 of 46)	ENST00000356219.7	11546	NCOR2
peak_23204	chr21	42059947	42060431	485	14.5948	199.582	Promoter (2-3kb)	ENST00000400427.5	-2528	UMODL1
peak_35323	chr8	90581269	90581789	521	22.9736	199.374	Intron (ENST00000667296.1/102724670, intron 3 of 4)	ENST00000517505.1	24276	LINC01030
peak_10984	chr14	91394200	91394693	494	24.7786	199.202	Intron (ENST00000389857.11/440193, intron 3 of 29)	ENST00000553437.1	14065	CCDC88C
peak_5518	chr11	395995	396370	376	16.3759	199.006	Promoter (<=1kb)	ENST00000530695.1	0	PKP3
peak_17078	chr18	77043345	77043816	472	33.7678	198.489	Exon (ENST00000670694.1/ENST00000670694.1, exon 2 of 2)	ENST00000498683.2	-25567	MBP
peak_11046	chr14	94390721	94391064	344	33.9564	197.885	Promoter (<=1kb)	ENST00000393088.8	-28	SERPINA1
peak_36046	chr8	133806694	133807088	395	29.8774	197.391	Intron (ENST00000517695.1/ENST00000517695.1, intron 1 of 2)	ENST00000517380.1	-29342	LOC101927798
peak_26140	chr3	169623932	169624318	387	14.8956	195.373	Exon (ENST00000469794.1/ENST00000469794.1, exon 1 of 3)	ENST00000485957.1	39300	MECOM
peak_17952	chr19	40480188	40480580	393	17.7283	195.253	Intron (ENST00000595535.5/57731, intron 2 of 26)	ENST00000338932.7	12969	SPTBN4
peak_17529	chr19	15479404	15479761	358	38.2173	195.221	Promoter (<=1kb)	ENST00000292609.8	0	PGLYRP2
peak_150	chr1	6098073	6098467	395	46.6762	194.278	3' UTR	ENST00000671076.1	3590	KCNAB2
peak_23362	chr21	45403261	45403643	383	16.1231	194.251	Promoter (1-2kb)	ENST00000651438.1	-1522	COL18A1
peak_6573	chr11	73192369	73192778	410	24.3044	193.645	Distal Intergenic	ENST00000393597.7	-25503	P2RY2
peak_591	chr1	23394119	23394440	322	33.3875	193.195	Intron (ENST00000450454.7/6920, intron 7 of 10)	ENST00000518600.1	22975	ZNF436-AS1
peak_9769	chr13	98297806	98298256	451	13.7768	192.649	Intron (ENST00000595437.5/10160, intron 2 of 27)	ENST00000601361.1	-29935	LOC105370327
peak_19040	chr2	46970725	46971151	427	15.9967	191.867	Intron (ENST00000409245.5/57217, intron 4 of 20)	ENST00000474321.6	-6967	TTC7A
peak_33224	chr7	66013830	66014272	443	12.8711	191.712	Distal Intergenic	ENST00000411872.1	17272	LOC105375336
peak_28261	chr4	185510702	185511168	467	26.4219	191.306	Intron (ENST00000284767.12/27295, intron 4 of 7)	ENST00000514308.3	-3615	PDLIM3
peak_5849	chr11	20036268	20036757	490	15.8702	190.691	Intron (ENST00000360655.8/89797, intron 12 of 37)	ENST00000526675.1	8714	NAV2
peak_37105	chr9	89648345	89649098	754	18.3364	190.577	Intron (ENST00000617436.1/100129066, intron 1 of 5)	ENST00000617436.1	8531	LOC100129066
peak_24976	chr3	61708038	61708526	489	12.4153	189.851	Intron (ENST00000495879.1/5793, intron 1 of 2)	ENST00000295874.14	146127	PTPRG
peak_12037	chr15	62785845	62786266	422	23.9489	189.488	Intron (ENST00000561311.5/83660, intron 44 of 57)	ENST00000467297.1	22619	TLN2
peak_26641	chr4	993773	994102	330	32.6289	188.528	Promoter (<=1kb)	ENST00000622731.4	-333	SLC26A1
peak_4826	chr10	100035539	100035919	381	26.0155	188.434	Distal Intergenic	ENST00000324109.9	-25592	DNMBP
peak_26570	chr3	196287282	196287690	409	13.1353	188.259	Promoter (<=1kb)	ENST00000441879.5	0	PCYT1A
peak_7224	chr11	134640038	134640462	425	13.5772	188.182	Distal Intergenic	ENST00000670056.1	-72077	LINC02706
peak_29852	chr5	146032428	146032824	397	16.462	187.971	Intron (ENST00000359120.9/153769, intron 5 of 9)	ENST00000509286.1	-10206	SH3RF2
peak_2750	chr1	207565296	207565713	418	19.2276	187.346	Intron (ENST00000400960.7/1378, intron 15 of 38)	ENST00000529814.1	68955	CR1
peak_26138	chr3	169613363	169613794	432	13.9627	187.109	Exon (ENST00000469794.1/ENST00000469794.1, exon 3 of 3)	ENST00000485957.1	49824	MECOM
peak_38753	chrX	68363984	68364309	326	25.8801	187.004	Intron (ENST00000680612.1/4983, intron 2 of 19)	ENST00000486068.1	-27532	OPHN1
peak_36598	chr9	33163800	33164139	340	32.4393	186.984	Promoter (2-3kb)	ENST00000654325.1	-2809	B4GALT1-AS1
peak_35930	chr8	127799822	127800189	368	12.6453	186.281	Intron (ENST00000667305.1/5820, intron 1 of 8)	ENST00000523068.2	3789	PVT1
peak_36392	chr9	2495530	2495874	345	45.5315	186.205	Intron (ENST00000648733.1/101930053, intron 8 of 11)	ENST00000657269.1	40522	LOC101930053
peak_27784	chr4	125131923	125132288	366	15.6174	185.946	Distal Intergenic	ENST00000674496.2	-182630	FAT4
peak_38754	chrX	68372577	68372942	366	17.1448	185.413	Intron (ENST00000680612.1/4983, intron 2 of 19)	ENST00000486068.1	-36125	OPHN1
peak_23368	chr21	45427795	45428145	351	14.3936	185.023	Promoter (2-3kb)	ENST00000485206.1	-2725	COL18A1-AS1
peak_27461	chr4	86934541	86934920	380	12.9931	184.952	Promoter (<=1kb)	ENST00000509262.1	0	AFF1-AS1
peak_9433	chr13	43153823	43154266	444	20.2021	184.416	Distal Intergenic	ENST00000425609.1	-4365	LINC00400
peak_18979	chr2	44906789	44907273	485	17.9414	184.305	Distal Intergenic	ENST00000430847.2	28086	LINC01833
peak_25093	chr3	65717951	65718408	458	14.8783	184.214	Intron (ENST00000330909.12/9223, intron 1 of 24)	ENST00000621418.4	-95861	MAGI1
peak_6890	chr11	101438129	101438517	389	28.455	183.984	Distal Intergenic	ENST00000532184.1	17060	TRPC6
peak_17402	chr19	10486595	10486979	385	13.8047	183.716	Promoter (2-3kb)	ENST00000590237.1	2456	KEAP1
peak_5464	chr10	132760964	132761412	449	17.8623	183.048	Intron (ENST00000368594.8/3632, intron 11 of 15)	ENST00000445580.1	-4412	INPP5A
peak_19232	chr2	69997458	69997955	498	12.5099	183.021	Exon (ENST00000630283.2/151516, exon 6 of 7)	ENST00000598586.1	14261	ASPRV1
peak_18992	chr2	45753400	45753840	441	16.9989	182.948	Intron (ENST00000421201.1/5581, intron 2 of 2)	ENST00000485176.1	55418	PRKCE
peak_20227	chr2	151619416	151619885	470	12.8983	182.75	Promoter (1-2kb)	ENST00000486320.1	-1931	NEB
peak_26545	chr3	195185433	195185816	384	12.8983	182.75	Promoter (<=1kb)	ENST00000437101.5	-635	XXYLT1
peak_26538	chr3	195094221	195094573	353	25.4737	182.707	Promoter (<=1kb)	ENST00000496644.1	-12	XXYLT1
peak_3431	chr10	5659903	5660634	732	11.1803	181.835	Intron (ENST00000357700.11/79754, intron 1 of 5)	ENST00000459912.5	5944	ASB13
peak_4723	chr10	93570935	93571466	532	20.0125	181.804	Intron (ENST00000371481.9/338557, intron 1 of 2)	ENST00000604414.1	4253	FFAR4
peak_35068	chr8	56770687	56771160	474	49.2829	181.589	Distal Intergenic	ENST00000658046.1	-114191	LOC105375851
peak_14833	chr17	7957694	7958078	385	13.6993	181.467	Distal Intergenic	ENST00000576536.1	10070	CNTROB
peak_7310	chr12	3349843	3350215	373	14.7005	180.735	Intron (ENST00000636557.1/100128253, intron 1 of 5)	ENST00000635814.1	-12641	LOC100128253
peak_20285	chr2	158727239	158727734	496	14.6413	179.578	Intron (ENST00000449526.1/ENST00000449526.1, intron 2 of 2)	ENST00000629904.2	-3259	PKP4-AS1
peak_35410	chr8	95223805	95224314	510	14.6413	179.578	Intron (ENST00000517655.1/100616530, intron 2 of 2)	ENST00000657586.1	-7280	LINC01298
peak_24936	chr3	58096830	58097229	400	27.9809	179.552	Intron (ENST00000682097.1/2317, intron 6 of 12)	ENST00000493452.5	18501	FLNB
peak_25338	chr3	100104062	100104473	412	12.7087	179.483	Intron (ENST00000463526.1/84319, intron 2 of 3)	ENST00000468533.1	9791	FILIP1L
peak_34348	chr7	157292554	157293022	469	19.8228	179.21	Distal Intergenic	ENST00000474153.1	35867	UBE3C
peak_38524	chrX	21937325	21937708	384	11.0772	178.866	Distal Intergenic	ENST00000404933.7	-3001	SMS
peak_38385	chrX	10033155	10033665	511	22.8821	178.433	Intron (ENST00000380861.9/55841, intron 1 of 22)	ENST00000466248.1	17360	WWC3
peak_5348	chr10	126918282	126918864	583	14.582	178.423	Intron (ENST00000280333.9/1793, intron 1 of 51)	ENST00000623213.2	12854	DOCK1
peak_26403	chr3	189842619	189843343	725	11.3017	178.167	Intron (ENST00000264731.8/8626, intron 4 of 13)	ENST00000401239.1	12697	MIR944
peak_29173	chr5	77775209	77775689	481	19.728	177.903	Promoter (<=1kb)	ENST00000518338.6	572	TBCA
peak_37459	chr9	107131524	107132036	513	11.0014	177.836	Distal Intergenic	ENST00000439901.1	-28536	LOC340512
peak_33058	chr7	45237771	45238131	361	40.8966	177.374	Distal Intergenic	ENST00000481345.1	79942	RAMP3
peak_9048	chr12	132622313	132622743	431	22.7636	177.06	3' UTR	ENST00000541627.2	3208	POLE
peak_19788	chr2	111535414	111535790	377	22.7636	177.06	Intron (ENST00000630717.1/ENST00000630717.1, intron 1 of 1)	ENST00000643766.1	-12038	MIR4435-2HG
peak_25669	chr3	128553942	128554361	420	13.4886	176.988	Distal Intergenic	ENST00000356020.2	21725	LINC01565
peak_11640	chr14_KI270847v1_alt	1507294	1507625	332	27.6649	176.598	Promoter (<=1kb)	ENST00000627096.2	-29	SERPINA1
peak_421	chr1	17314568	17315141	574	12.1938	176.562	Intron (ENST00000375453.5/23569, intron 1 of 3)	ENST00000375448.4	6371	PADI4
peak_6240	chr11	63872173	63872602	430	15.717	175.969	Promoter (2-3kb)	ENST00000540169.5	2897	MARK2
peak_36815	chr9	71779632	71780206	575	18.4518	175.89	Intron (ENST00000545719.1/23670, intron 2 of 2)	ENST00000543165.1	-11119	CEMIP2
peak_16891	chr18	48996911	48997378	468	18.3656	175.89	Distal Intergenic	ENST00000584252.1	-26325	LOC100129878
peak_571	chr1	22472523	22472962	440	10.9255	175.782	Intron (ENST00000650433.1/9923, intron 1 of 8)	ENST00000400239.6	20656	ZBTB40
peak_20894	chr2	219478405	219478902	498	10.9255	175.782	Intron (ENST00000312358.12/10290, intron 22 of 40)	ENST00000485069.1	6743	SPEG
peak_4783	chr10	97580258	97580643	386	22.6451	175.691	Intron (ENST00000298808.9/26287, intron 4 of 7)	ENST00000465608.1	-3680	HOGA1
peak_19955	chr2	128277752	128278307	556	11.5045	175.455	Intron (ENST00000469019.1/9394, intron 1 of 2)	ENST00000463963.1	11889	HS6ST1
peak_1522	chr1	111978766	111979128	363	15.0484	175.354	Intron (ENST00000369697.5/3752, intron 1 of 5)	ENST00000369697.5	3668	KCND3
peak_13387	chr16	19987666	19988412	747	15.0484	175.354	Distal Intergenic	ENST00000326571.7	85355	GPR139
peak_18316	chr2	567015	567357	343	19.5384	175.307	Intron (ENST00000444079.1/105373352, intron 4 of 4)	ENST00000654620.1	7887	LOC105373352
peak_27932	chr4	143036386	143036851	466	14.4042	174.964	Intron (ENST00000507826.1/105377623, intron 1 of 2)	ENST00000657857.1	147838	LOC105377623
peak_5745	chr11	14015699	14016093	395	10.8876	174.752	Intron (ENST00000576479.4/10418, intron 2 of 15)	ENST00000576479.4	52976	SPON1
peak_12283	chr15	73710118	73710462	345	11.4633	174.4	Promoter (<=1kb)	ENST00000559978.1	553	CD276
peak_2847	chr1	215473833	215474233	401	22.5265	174.313	Distal Intergenic	ENST00000259154.9	-93071	KCTD3
peak_36955	chr9	82531875	82532258	384	14.9852	174.178	Intron (ENST00000637606.1/105376107, intron 9 of 9)	ENST00000589973.2	39923	LOC107987087
peak_35376	chr8	94037343	94037808	466	12.4716	174.032	Distal Intergenic	ENST00000521144.1	117464	PDP1
peak_26117	chr3	168890935	168891327	393	19.4436	174.002	Distal Intergenic	ENST00000664865.1	-10867	LINC02082
peak_36121	chr8	140257854	140258411	558	13.2779	173.628	Intron (ENST00000438773.4/83696, intron 15 of 22)	ENST00000518839.1	4319	TRAPPC9
peak_20184	chr2	148607566	148607944	379	12.4242	172.942	Distal Intergenic	ENST00000457184.5	-36496	EPC2
peak_16011	chr17	73549913	73550314	402	22.408	172.939	Intron (ENST00000392650.8/54549, intron 1 of 44)	ENST00000583712.2	36301	LOC101928251
peak_32868	chr7	30159880	30160292	413	14.2857	172.657	Promoter (2-3kb)	ENST00000511893.1	2349	MTURN
peak_32908	chr7	33846108	33846606	499	15.5138	172.391	Intron (ENST00000672453.1/27241, intron 21 of 22)	ENST00000436222.6	-57702	BMPER
peak_15405	chr17	47693113	47693546	434	9.87629	172.33	Promoter (<=1kb)	ENST00000578982.5	-535	TBKBP1
peak_4508	chr10	78977749	78978219	471	11.6395	171.701	Intron (ENST00000456353.5/283050, intron 5 of 9)	ENST00000428862.5	-15355	ZMIZ1-AS1
peak_12350	chr15	76108007	76108405	399	12.7787	171.56	Intron (ENST00000484722.5/123591, intron 1 of 10)	ENST00000561302.5	48022	TMEM266
peak_37873	chr9	127758829	127759199	371	19.2539	171.407	Promoter (2-3kb)	ENST00000464239.5	2989	SH2D3C
peak_7174	chr11	129694377	129694922	546	13.1725	171.393	Distal Intergenic	ENST00000631195.1	-77108	LINC01395
peak_1101	chr1	64878923	64879462	540	15.446	171.199	3' UTR	ENST00000673246.1	-5427	JAK1
peak_28570	chr5	16588379	16589163	785	15.446	171.199	Intron (ENST00000306320.10/54463, intron 1 of 8)	ENST00000682033.1	-16289	RETREG1
peak_696	chr1	30302778	30303581	804	18.0208	170.814	Distal Intergenic	ENST00000445180.2	-265166	LINC01648
peak_2338	chr1	183023832	183024229	398	10.2567	170.369	Promoter (<=1kb)	ENST00000258341.5	412	LAMC1
peak_15039	chr17	19538671	19539100	430	14.1672	170.35	Intron (ENST00000584348.5/55244, intron 1 of 6)	ENST00000395585.5	4791	SLC47A1
peak_21624	chr20	24659976	24660304	329	19.1591	170.112	Intron (ENST00000376862.4/79953, intron 3 of 3)	ENST00000482637.1	75074	SYNDIG1
peak_12042	chr15	62845438	62846073	636	24.2546	169.934	Promoter (2-3kb)	ENST00000558404.1	-2365	LOC105370854
peak_6795	chr11	86795460	86796284	825	12.282	169.688	Intron (ENST00000527521.1/11098, intron 1 of 1)	ENST00000532234.5	-4237	PRSS23
peak_2598	chr1	202269639	202270133	495	16.0507	168.36	Intron (ENST00000367278.8/59352, intron 4 of 17)	ENST00000308543.3	-6137	LGR6
peak_37951	chr9	129349336	129349730	395	16.0507	168.36	Intron (ENST00000657886.1/100506119, intron 3 of 4)	ENST00000423122.2	7711	LINC01503
peak_34746	chr8	28369252	28369659	408	17.8484	168.29	Intron (ENST00000344423.10/55893, intron 1 of 9)	ENST00000521912.1	5720	ZNF395
peak_22238	chr20	50566364	50566683	320	16.8351	168.165	Intron (ENST00000541713.5/5770, intron 2 of 8)	ENST00000385283.1	-19103	MIR645
peak_19229	chr2	69978465	69978934	470	26.5586	167.768	Promoter (1-2kb)	ENST00000625439.2	-1788	PCBP1-AS1
peak_16335	chr17	83195165	83195639	475	15.2428	167.63	Exon (ENST00000651869.1/101929650, exon 3 of 4)	ENST00000572850.1	-16357	LOC101929650
peak_31583	chr6	108717116	108717527	412	15.2428	167.63	Distal Intergenic	ENST00000416104.5	-34127	LINC00222
peak_14395	chr16	85753373	85753847	475	11.4671	167.478	Promoter (2-3kb)	ENST00000602719.5	-2244	C16orf74
peak_30038	chr5	168261989	168262584	596	20.2343	167.201	Exon (ENST00000518659.5/57451, exon 29 of 29)	ENST00000655017.1	6831	CTB-178M22.2
peak_31635	chr6	112038871	112039296	426	20.2343	167.201	Distal Intergenic	ENST00000230529.9	-14779	CCN6
peak_22239	chr20	50573444	50573938	495	12.5291	167.169	Exon (ENST00000431019.1/ENST00000431019.1, exon 2 of 2)	ENST00000385283.1	-11848	MIR645
peak_15518	chr17	50949959	50950362	404	11.1335	167.083	Distal Intergenic	ENST00000506500.1	24998	SPAG9
peak_29771	chr5	139644114	139644578	465	17.7622	167.028	Promoter (2-3kb)	ENST00000502295.1	-2721	CXXC5
peak_9664	chr13	82305625	82306054	430	11.7874	166.915	Distal Intergenic	ENST00000458480.2	1055187	LOC105370281
peak_7991	chr12	63086579	63086958	380	13.9894	166.914	Distal Intergenic	ENST00000550940.1	63221	AVPR1A
peak_25977	chr3	156542299	156542690	392	10.8671	166.786	3' UTR	ENST00000464138.1	6307	SSR3
peak_14543	chr16	88923738	88924267	530	10.5841	166.571	Intron (ENST00000327483.9/863, intron 1 of 10)	ENST00000561980.1	13489	LOC107984871
peak_19727	chr2	109472640	109473063	424	11.424	166.424	Intron (ENST00000309415.8/344558, intron 8 of 9)	ENST00000483047.5	94790	SEPTIN10
peak_897	chr1	41778372	41778736	365	14.4795	165.998	Intron (ENST00000372584.5/59269, intron 1 of 7)	ENST00000479350.1	90894	HIVEP3
peak_5795	chr11	17405655	17406108	454	10.046	165.381	Promoter (1-2kb)	ENST00000528374.2	-1008	ABCC8
peak_33983	chr7	131626656	131627050	395	11.3809	165.371	Distal Intergenic	ENST00000465001.1	-68439	PODXL
peak_16531	chr18	9804108	9804489	382	29.7843	165.363	Intron (ENST00000578734.5/11031, intron 2 of 5)	ENST00000583921.5	6749	RAB31
peak_739	chr1	31830423	31831123	701	41.4226	165.049	Distal Intergenic	ENST00000360482.6	-14372	SPOCD1
peak_10983	chr14	91393022	91393426	405	18.7798	164.941	Intron (ENST00000389857.11/440193, intron 3 of 29)	ENST00000553437.1	15332	CCDC88C
peak_14924	chr17	15177949	15178431	483	10.7881	164.727	Distal Intergenic	ENST00000676002.1	53491	PMP22
peak_28867	chr5	53476764	53477445	682	12.8564	164.72	Distal Intergenic	ENST00000396947.7	-3181	FST
peak_32306	chr6	168390707	168391165	459	13.8709	164.622	Distal Intergenic	ENST00000354536.9	-49986	SMOC2
peak_21279	chr2	240450316	240450678	363	17.5898	164.512	Promoter (<=1kb)	ENST00000471662.1	865	LOC100130449
peak_6388	chr11	68038210	68038546	337	16.5981	164.47	Promoter (<=1kb)	ENST00000265686.8	-479	TCIRG1
peak_32151	chr6	157428321	157428625	305	16.5981	164.47	Intron (ENST00000414563.6/79683, intron 1 of 8)	ENST00000359775.10	47131	ZDHHC14
peak_37006	chr9	84947586	84948032	447	15.0397	164.08	Intron (ENST00000376213.6/4915, intron 14 of 17)	ENST00000304053.10	277808	NTRK2
peak_33730	chr7	106009260	106009707	448	11.0098	163.963	Intron (ENST00000470188.5/222256, intron 7 of 14)	ENST00000468477.1	-5417	CDHR3
peak_6636	chr11	76278250	76278609	360	29.405	163.829	Distal Intergenic	ENST00000531538.1	-62225	LINC02761
peak_39263	chrX	154540895	154542189	1295	16.7698	163.723	Promoter (<=1kb)	ENST00000440286.5	0	IKBKG
peak_4237	chr10	63630621	63631292	672	12.8038	163.613	Promoter (<=1kb)	ENST00000654322.1	0	LOC101929846
peak_19821	chr2	113176724	113177074	351	13.8116	163.482	Promoter (2-3kb)	ENST00000441564.7	2727	PSD4
peak_38166	chr9	136328084	136328470	387	19.9182	163.243	Promoter (<=1kb)	ENST00000440944.6	545	GPSM1
peak_4539	chr10	79382021	79382347	327	40.7264	162.592	3' UTR	ENST00000448165.1	34363	PPIF
peak_37106	chr9	89655997	89656394	398	14.2899	162.517	Intron (ENST00000617436.1/100129066, intron 1 of 5)	ENST00000672445.1	-6588	LOC100129066
peak_13570	chr16	28609724	28610055	332	12.7511	162.511	Promoter (<=1kb)	ENST00000314752.11	0	SULT1A1
peak_15570	chr17	57096760	57097179	420	12.7511	162.511	Promoter (<=1kb)	ENST00000314126.4	34	AKAP1
peak_30975	chr6	37059394	37059917	524	18.5902	162.376	Distal Intergenic	ENST00000487920.1	37852	FGD2
peak_22553	chr20	59750804	59751202	399	15.686	162.338	Intron (ENST00000359926.7/116154, intron 3 of 12)	ENST00000395636.6	29594	PHACTR3
peak_18535	chr2	13545355	13545736	382	29.2153	162.309	Intron (ENST00000434509.1/ENST00000434509.1, intron 1 of 1)	ENST00000420828.1	-177312	LOC105373438
peak_26497	chr3	194323722	194324454	733	8.98002	162.207	Promoter (<=1kb)	ENST00000660996.1	-851	LINC00887
peak_4975	chr10	110789837	110790307	471	16.44	162.018	Intron (ENST00000369519.4/282996, intron 5 of 13)	ENST00000471172.1	-33281	RBM20
peak_3024	chr1	229148098	229148501	404	17.4174	162.009	Intron (ENST00000662083.1/112267873, intron 1 of 4)	ENST00000662083.1	35594	LINC02814
peak_24244	chr3	4714030	4714353	324	25.9265	161.923	Promoter (2-3kb)	ENST00000649144.1	2429	ITPR1
peak_38062	chr9	133873224	133873636	413	10.9273	161.902	Intron (ENST00000406606.7/7410, intron 2 of 26)	ENST00000472905.1	65665	VAV2
peak_998	chr1	51306905	51307397	493	23.3064	161.487	Promoter (1-2kb)	ENST00000431927.5	-1312	TTC39A
peak_16086	chr17	75574024	75574330	307	23.3064	161.487	Promoter (<=1kb)	ENST00000577211.1	0	LLGL2
peak_38422	chrX	13029925	13030350	426	9.90548	161.42	Distal Intergenic	ENST00000438997.1	12838	FAM9C
peak_35313	chr8	90001439	90002101	663	13.1665	161.234	Promoter (<=1kb)	ENST00000517314.5	0	DECR1
peak_6241	chr11	63872934	63873322	389	15.613	161.138	Intron (ENST00000377810.8/2011, intron 1 of 17)	ENST00000540169.5	3658	MARK2
peak_31531	chr6	105428283	105428894	612	15.613	161.138	Intron (ENST00000650898.1/ENST00000650898.1, intron 1 of 1)	ENST00000663354.1	24986	LOC105377921
peak_14990	chr17	17731008	17731366	359	18.4953	161.099	Intron (ENST00000353383.6/10743, intron 2 of 5)	ENST00000443696.1	39455	RAI1-AS1
peak_17222	chr19	2670244	2670721	478	18.4953	161.099	Intron (ENST00000382159.8/2788, intron 1 of 4)	ENST00000587867.1	12970	GNG7
peak_29306	chr5	95728629	95728999	371	18.4953	161.099	Promoter (1-2kb)	ENST00000506959.5	-1873	RHOBTB3
peak_20809	chr2	215966323	215966642	320	11.8553	161.074	Intron (ENST00000263268.11/55686, intron 2 of 4)	ENST00000413311.1	-24604	MREG
peak_29181	chr5	78182733	78183099	367	11.8553	161.074	Intron (ENST00000519295.5/8546, intron 7 of 26)	ENST00000517561.1	-41563	AP3B1
peak_1000	chr1	51321350	51321775	426	10.8861	160.869	Promoter (<=1kb)	ENST00000447632.6	435	TTC39A
peak_36826	chr9	72026120	72026499	380	17.3312	160.759	Distal Intergenic	ENST00000655511.1	-34077	LOC101927108
peak_9024	chr12	131865092	131865636	545	9.87036	160.435	Distal Intergenic	ENST00000542648.1	20131	MMP17
peak_15365	chr17	44331448	44331762	315	14.1634	160.213	Exon (ENST00000588260.1/ENST00000588260.1, exon 2 of 2)	ENST00000225308.12	-6578	SLC25A39
peak_28925	chr5	56668911	56669753	843	9.08617	160.054	Distal Intergenic	ENST00000648716.1	-62679	C5orf67
peak_31613	chr6	110557337	110557689	353	18.3057	159.82	Distal Intergenic	ENST00000461487.1	-80696	SLC22A16
peak_15910	chr17	67557312	67557666	355	17.245	159.508	Intron (ENST00000581322.6/26207, intron 4 of 8)	ENST00000578527.1	4126	PITPNC1
peak_16044	chr17	74769739	74770422	684	11.4713	159.493	Promoter (2-3kb)	ENST00000581762.1	2047	NAT9
peak_14343	chr16	85311881	85312208	328	21.2228	159.317	Intron (ENST00000637419.1/23199, intron 1 of 2)	ENST00000583199.1	-5556	MIR5093
peak_19555	chr2	99609765	99610218	454	21.2228	159.317	Intron (ENST00000409236.6/3899, intron 11 of 22)	ENST00000445815.2	-15995	AFF3
peak_8071	chr12	68793162	68793572	411	14.1002	159.059	3' UTR	ENST00000541551.1	11907	LOC100130075
peak_18218	chr19	55207200	55207568	369	10.8036	158.807	Promoter (<=1kb)	ENST00000586852.5	0	PTPRH
peak_25099	chr3	65925234	65925628	395	10.8036	158.807	Exon (ENST00000472514.1/100873983, exon 3 of 3)	ENST00000470990.5	-17559	MAGI1
peak_2501	chr1	200337164	200337594	431	9.38583	158.679	Intron (ENST00000637430.1/ENST00000637430.1, intron 1 of 5)	ENST00000367355.6	36220	LINC00862
peak_14288	chr16	84577507	84577892	386	18.2109	158.538	Intron (ENST00000262428.5/23406, intron 3 of 3)	ENST00000561707.1	12587	COTL1
peak_6449	chr11	69524712	69525048	337	12.1299	158.465	Distal Intergenic	ENST00000642898.1	39101	LINC01488
peak_24085	chr22	46465730	46466429	700	17.1588	158.261	Intron (ENST00000262738.9/9620, intron 1 of 34)	ENST00000674359.1	-55904	CELSR1
peak_38473	chrX	17007293	17007633	341	17.1588	158.261	Intron (ENST00000357277.8/9185, intron 2 of 17)	ENST00000481792.1	60223	REPS2
peak_30040	chr5	168296766	168297188	423	40.1583	158.078	Intron (ENST00000265293.9/23286, intron 1 of 22)	ENST00000523043.5	4520	WWC1
peak_7492	chr12	15273928	15274307	380	14.037	157.909	Intron (ENST00000393736.3/105369673, intron 2 of 3)	ENST00000674316.1	-47950	PTPRO
peak_6963	chr11	112293060	112293387	328	13.456	157.815	Promoter (<=1kb)	ENST00000527511.1	487	LINC02762
peak_18485	chr2	10757300	10757963	664	10.7624	157.783	Exon (ENST00000635370.1/245973, exon 4 of 14)	ENST00000606907.1	12095	LOC105373428
peak_8728	chr12	120080066	120080433	368	16.3668	157.59	Promoter (<=1kb)	ENST00000546460.1	-248	BICDL1
peak_12946	chr16	1287608	1288018	411	9.55171	157.569	Intron (ENST00000561760.1/ENST00000561760.1, intron 2 of 3)	ENST00000355803.8	-20862	UBE2I
peak_284	chr1	10751102	10751501	400	14.6333	157.036	Intron (ENST00000377022.8/54897, intron 2 of 20)	ENST00000377022.8	45145	CASZ1
peak_3344	chr10	3482758	3483090	333	12.4877	157.019	Intron (ENST00000659295.1/101927880, intron 3 of 4)	ENST00000655104.1	17520	LINC02669
peak_8406	chr12	103524349	103524861	513	17.0726	157.018	Intron (ENST00000650784.1/ENST00000650784.1, intron 3 of 3)	ENST00000666854.1	-22890	LINC02401
peak_5306	chr10	125634193	125634576	384	27.2125	157.017	Intron (ENST00000532135.5/387718, intron 3 of 3)	ENST00000532135.5	48530	TEX36
peak_21638	chr20	25011683	25012091	409	31.7227	156.816	Promoter (<=1kb)	ENST00000484396.1	235	ACSS1
peak_26667	chr4	1982139	1982500	362	10.7212	156.755	3' UTR	ENST00000401286.1	3977	MIR943
peak_32815	chr7	26558449	26558908	460	19.3915	156.676	Exon (ENST00000660447.1/100506289, exon 3 of 3)	ENST00000430426.1	6553	LOC100506289
peak_29040	chr5	67236804	67237131	328	20.9857	156.621	Distal Intergenic	ENST00000256447.5	-40005	CD180
peak_8967	chr12	130128638	130129064	427	15.2483	156.361	Distal Intergenic	ENST00000509760.1	32614	FZD10-AS1
peak_11987	chr15	58476741	58477104	364	18.0212	155.989	Promoter (2-3kb)	ENST00000558239.5	-2828	ALDH1A2
peak_11394	chr14	105182391	105182749	359	22.7645	155.901	Promoter (1-2kb)	ENST00000551024.5	-1068	NUDT14
peak_8694	chr12	117907103	117907693	591	16.9864	155.775	Intron (ENST00000425217.5/283455, intron 1 of 19)	ENST00000425217.5	60530	KSR2
peak_12263	chr15	71679480	71679832	353	16.9864	155.775	Intron (ENST00000355327.7/79875, intron 8 of 17)	ENST00000567776.2	18950	THSD4
peak_14649	chr16_KI270853v1_alt	836086	836493	408	13.9106	155.616	Intron (ENST00000633216.1/ENST00000633216.1, intron 2 of 6)	ENST00000633399.1	62364	NOMO1
peak_5587	chr11	2193216	2193674	459	10.393	155.568	Distal Intergenic	ENST00000584128.1	20153	MIR4686
peak_2613	chr1	203059366	203059724	359	9.88529	155.468	Promoter (1-2kb)	ENST00000594656.1	-1642	PPFIA4
peak_23708	chr22	29481743	29482105	363	9.88529	155.468	Promoter (1-2kb)	ENST00000310624.7	1525	NEFH
peak_38082	chr9	134359381	134359739	359	9.88529	155.468	Intron (ENST00000484822.1/6256, intron 2 of 2)	ENST00000356384.4	-12232	RXRA
peak_216	chr1	8197931	8198319	389	19.2861	155.37	Distal Intergenic	ENST00000670361.1	-3199	LINC01714
peak_9765	chr13	98273140	98273515	376	19.2861	155.37	Intron (ENST00000595437.5/10160, intron 2 of 27)	ENST00000601361.1	-54676	LOC105370327
peak_29650	chr5	133285749	133286280	532	20.8672	155.276	Intron (ENST00000265342.12/23105, intron 6 of 15)	ENST00000507112.1	-33485	FSTL4
peak_30661	chr6	15159733	15160093	361	15.1754	155.176	Distal Intergenic	ENST00000656344.1	-69563	LOC105374945
peak_22780	chr21	15003349	15003765	417	17.9264	154.717	Promoter (<=1kb)	ENST00000411932.1	-981	NRIP1
peak_14472	chr16	87806918	87807325	408	10.6387	154.707	Distal Intergenic	ENST00000617557.1	27335	MIR6775
peak_17255	chr19	3737137	3737572	436	14.4978	154.703	Intron (ENST00000541714.7/27134, intron 11 of 20)	ENST00000591493.1	-6091	TJP3
peak_23938	chr22	39653528	39653859	332	12.776	154.561	Intron (ENST00000407673.5/8911, intron 9 of 34)	ENST00000471970.1	10731	CACNA1I
peak_14437	chr16	86931263	86931648	386	9.65965	154.54	Intron (ENST00000670133.1/ENST00000670133.1, intron 1 of 2)	ENST00000430050.2	-126136	LINC02181
peak_11136	chr14	96106043	96106549	507	13.2782	154.436	Distal Intergenic	ENST00000553782.1	66659	C14orf132
peak_10783	chr14	75254971	75255395	425	9.04136	154.104	Intron (ENST00000553510.1/ENST00000553510.1, intron 1 of 1)	ENST00000554617.1	-23431	FOS
peak_18396	chr2	7017652	7018049	398	9.04136	154.104	Intron (ENST00000320892.11/9781, intron 5 of 8)	ENST00000432850.1	20712	RNF144A
peak_21158	chr2	236611520	236611962	443	19.1807	154.064	Distal Intergenic	ENST00000272928.4	41695	ACKR3
peak_21640	chr20	25056138	25056466	329	20.7486	153.93	Promoter (1-2kb)	ENST00000323482.9	1673	ACSS1
peak_14832	chr17	7951711	7952172	462	10.9068	153.918	Distal Intergenic	ENST00000576536.1	4087	CNTROB
peak_13598	chr16	29310654	29311330	677	9.22235	153.876	Promoter (1-2kb)	ENST00000569730.1	-1020	SNX29P2
peak_23220	chr21	42375427	42375874	448	10.314	153.546	Exon (ENST00000433957.7/64699, exon 12 of 13)	ENST00000478680.1	6879	TMPRSS3
peak_39076	chrX	131443727	131444226	500	17.8316	153.455	Intron (ENST00000370904.6/3547, intron 1 of 26)	ENST00000668852.1	58274	LOC107985705
peak_12358	chr15	77596663	77597025	363	12.7203	153.455	Intron (ENST00000561123.2/105370906, intron 3 of 3)	ENST00000561123.2	27693	LOC105370906
peak_30209	chr5	176613728	176614115	388	13.7842	153.327	Distal Intergenic	ENST00000303991.5	-3572	GPRIN1
peak_33347	chr7	75050222	75050596	375	16.8139	153.3	Intron (ENST00000614461.4/81554, intron 10 of 10)	ENST00000618102.4	14132	RCC1L
peak_4883	chr10	102774382	102774685	304	28.0775	153.204	Promoter (1-2kb)	ENST00000369889.5	-1564	WBP1L
peak_10320	chr14	49505315	49505764	450	11.8803	153.086	Distal Intergenic	ENST00000557519.1	80561	RPS29
peak_34876	chr8	37853139	37853461	323	12.277	152.654	Distal Intergenic	ENST00000521170.5	-3278	BRF2
peak_2482	chr1	199995091	199995605	515	12.2243	152.654	Distal Intergenic	ENST00000236914.7	-32009	NR5A2
peak_6684	chr11	78311907	78312281	375	14.2946	152.379	Intron (ENST00000361507.5/9846, intron 1 of 9)	ENST00000340149.6	29599	GAB2
peak_10659	chr14	68977340	68977683	344	14.2946	152.379	Promoter (<=1kb)	ENST00000376839.7	0	ACTN1
peak_23533	chr22	21265074	21265587	514	15.8079	152.291	Distal Intergenic	ENST00000401924.5	-37437	GGT2
peak_8981	chr12	130953906	130954339	434	17.7368	152.187	Promoter (<=1kb)	ENST00000541143.5	0	ADGRD1
peak_28097	chr4	163447196	163447803	608	17.7368	152.187	Distal Intergenic	ENST00000280605.5	25951	TKTL2
peak_26408	chr3	189944910	189945259	350	13.1597	152.187	Distal Intergenic	ENST00000490940.1	18862	P3H2
peak_28064	chr4	159229204	159229607	404	11.8304	152.013	Promoter (<=1kb)	ENST00000503328.1	0	RAPGEF2
peak_30891	chr6	33816847	33817214	368	11.8304	152.013	Distal Intergenic	ENST00000430124.7	-12844	MLN
peak_15151	chr17	29108129	29108571	443	35.2745	151.964	Promoter (<=1kb)	ENST00000532143.2	-462	MYO18A
peak_35572	chr8	101606478	101606781	304	14.9566	151.617	Intron (ENST00000646743.1/79977, intron 8 of 15)	ENST00000517674.5	-25445	GRHL2
peak_10601	chr14	67533722	67534052	331	9.55429	151.612	Promoter (<=1kb)	ENST00000554278.6	0	TMEM229B
peak_19182	chr2	65604225	65604677	453	10.235	151.534	Intron (ENST00000606978.5/105369168, intron 4 of 9)	ENST00000414811.5	-126998	LOC105369167
peak_15575	chr17	57166736	57167174	439	18.97	151.465	Distal Intergenic	ENST00000572560.1	50603	AKAP1
peak_3937	chr10	43037969	43038351	383	14.2269	151.218	Distal Intergenic	ENST00000671844.1	-38713	RET
peak_18755	chr2	28342313	28342766	454	8.5948	150.976	Distal Intergenic	ENST00000661521.1	-31753	LOC100505716
peak_938	chr1	44067613	44067954	342	17.642	150.921	Intron (ENST00000434244.5/128209, intron 5 of 6)	ENST00000609027.1	16420	KLF17
peak_912	chr1	42152113	42152545	433	9.48405	150.636	Promoter (<=1kb)	ENST00000372581.2	-865	GUCA2B
peak_10810	chr14	75562074	75562483	410	10.1955	150.525	Distal Intergenic	ENST00000238667.9	-16137	FLVCR2
peak_26363	chr3	188491365	188491893	529	10.1955	150.525	Intron (ENST00000448637.5/4026, intron 4 of 6)	ENST00000484468.1	6775	LPP
peak_10495	chr14	61553752	61554178	427	12.1189	150.48	Intron (ENST00000556347.1/5583, intron 3 of 3)	ENST00000657687.1	-8268	LOC105370525
peak_11007	chr14	92963683	92964163	481	22.2227	150.352	Intron (ENST00000354313.7/3705, intron 5 of 10)	ENST00000556876.1	32006	CHGA
peak_21218	chr2	237496394	237496780	387	8.91493	150.318	Intron (ENST00000422695.5/79083, intron 4 of 5)	ENST00000409373.5	9118	MLPH
peak_10201	chr14	35340836	35341215	380	18.8647	150.162	Distal Intergenic	ENST00000556221.1	30003	PSMA6
peak_26495	chr3	194315431	194315842	412	18.8647	150.162	Promoter (2-3kb)	ENST00000456816.6	-2625	LINC00887
peak_16621	chr18	13425800	13426227	428	11.0198	150.065	Promoter (1-2kb)	ENST00000588672.1	1253	LDLRAD4-AS1
peak_16634	chr18	13616729	13617104	376	11.7306	149.869	Intron (ENST00000679177.1/753, intron 3 of 5)	ENST00000361303.7	-3764	LDLRAD4
peak_22632	chr20	62452721	62453206	486	11.7306	149.869	Distal Intergenic	ENST00000622414.1	21948	LOC105372710
peak_36100	chr8	139758375	139758834	460	11.7306	149.869	Intron (ENST00000438773.4/83696, intron 21 of 22)	ENST00000521700.5	47399	TRAPPC9
peak_19703	chr2	108651347	108651821	475	9.2808	149.833	Promoter (2-3kb)	ENST00000338045.7	-2991	LIMS1
peak_9750	chr13	97279924	97280272	349	10.4326	149.616	Intron (ENST00000397601.5/10150, intron 2 of 6)	ENST00000665007.1	15128	LOC101927385
peak_16714	chr18	23629407	23629895	489	10.3914	149.616	Promoter (<=1kb)	ENST00000587763.1	25	ANKRD29
peak_1627	chr1	116652603	116653106	504	16.4691	149.594	Intron (ENST00000369483.5/3321, intron 2 of 11)	ENST00000481589.1	-5658	IGSF3
peak_14187	chr16	80084850	80085174	325	16.4691	149.594	Intron (ENST00000567851.5/105371357, intron 2 of 3)	ENST00000563397.1	19001	LOC105371357
peak_18441	chr2	9806295	9806644	350	16.4691	149.594	Distal Intergenic	ENST00000474667.1	-35954	LOC100996549
peak_39135	chrX	137988500	137988894	395	16.4691	149.594	Distal Intergenic	ENST00000478471.1	419695	ZIC3
peak_11810	chr15	42066627	42067040	414	10.1559	149.524	3' UTR	ENST00000560932.1	4838	PLA2G4D
peak_13891	chr16	67594647	67595079	433	10.1559	149.524	Intron (ENST00000646076.1/10664, intron 3 of 12)	ENST00000645699.1	-15511	CTCF
peak_27471	chr4	87120911	87121437	527	10.1559	149.524	Intron (ENST00000395146.9/4299, intron 12 of 20)	ENST00000503369.1	5968	AFF1
peak_29822	chr5	142857397	142857723	327	11.3337	149.389	Intron (ENST00000645722.2/23092, intron 1 of 22)	ENST00000433595.5	11187	ARHGAP26-AS1
peak_3205	chr1	241801198	241801636	439	14.8107	149.252	3' UTR	ENST00000478331.1	30743	WDR64
peak_9405	chr13	41017125	41017507	383	10.9747	149.022	Promoter (1-2kb)	ENST00000239882.7	1809	ELF1
peak_3154	chr1	235630397	235630864	468	22.0872	148.967	Intron (ENST00000391854.7/2786, intron 1 of 3)	ENST00000391854.7	18920	GNG4
peak_9847	chr13	106753313	106753632	320	24.3461	148.902	Promoter (<=1kb)	ENST00000664543.1	66	LOC107984627
peak_37522	chr9	108551364	108551766	403	14.0914	148.896	Distal Intergenic	ENST00000374667.5	304220	ACTL7B
peak_31636	chr6	112039479	112039893	415	18.7593	148.864	Distal Intergenic	ENST00000230529.9	-14182	CCN6
peak_14442	chr16	86946383	86946791	409	13.5313	148.768	Intron (ENST00000670133.1/ENST00000670133.1, intron 1 of 2)	ENST00000430050.2	-110993	LINC02181
peak_31761	chr6	125585420	125585784	365	13.5313	148.768	Intron (ENST00000656901.1/105377986, intron 3 of 3)	ENST00000423208.2	-88569	LINC02523
peak_5329	chr10	126175853	126176232	380	10.6482	148.768	Intron (ENST00000368679.8/8038, intron 3 of 22)	ENST00000494661.1	-20548	ADAM12
peak_2728	chr1	206694621	206694955	335	27.5086	148.676	Intron (ENST00000367103.4/9261, intron 1 of 9)	ENST00000294981.8	9677	MAPKAPK2
peak_5453	chr10	132572128	132572615	488	15.5708	148.671	Intron (ENST00000368594.8/3632, intron 1 of 15)	ENST00000423490.5	33989	INPP5A
peak_11556	chr14_KI270846v1_alt	26359	26673	315	15.5708	148.671	Distal Intergenic	ENST00000633766.1	-359075	FAM30A
peak_31932	chr6	139531081	139531529	449	15.5708	148.671	Intron (ENST00000647815.1/ENST00000647815.1, intron 1 of 2)	ENST00000654256.1	-56423	LINC01625
peak_28989	chr5	61304581	61305245	665	10.3501	148.603	Promoter (<=1kb)	ENST00000511794.6	0	LINC02057
peak_19995	chr2	130195235	130195804	570	16.3829	148.363	Promoter (2-3kb)	ENST00000312988.9	2635	TUBA3E
peak_15900	chr17	67467525	67467971	447	9.02616	148.147	Intron (ENST00000581322.6/26207, intron 1 of 8)	ENST00000384955.2	-3518	MIR548AA2
peak_17214	chr19	2576164	2576572	409	9.1792	147.908	Intron (ENST00000382159.8/2788, intron 2 of 4)	ENST00000618087.1	-54143	MIR7850
peak_24283	chr3	8318043	8318418	376	14.0237	147.737	Intron (ENST00000654635.1/101927394, intron 3 of 6)	ENST00000435368.2	47821	LOC107986010
peak_5836	chr11	19922720	19923074	355	11.5809	147.729	Intron (ENST00000360655.8/89797, intron 6 of 37)	ENST00000528008.1	-8691	NAV2
peak_36871	chr9	77588579	77588894	316	12.9226	147.708	Intron (ENST00000341700.7/9630, intron 1 of 6)	ENST00000341700.7	59428	GNA14
peak_23660	chr22	27247813	27248154	342	21.9518	147.589	Distal Intergenic	ENST00000659538.1	-22679	LINC01638
peak_14940	chr17	15659357	15660133	777	10.0769	147.519	Intron (ENST00000416464.6/10626, intron 2 of 6)	ENST00000455584.2	-7704	CDRT1
peak_10959	chr14	90512228	90512735	508	8.82011	147.49	Distal Intergenic	ENST00000656418.1	54953	LINC00642
peak_10969	chr14	91173335	91173668	334	15.4918	147.469	Promoter (2-3kb)	ENST00000520130.1	-2081	DGLUCY
peak_38582	chrX	37912248	37912621	374	15.4918	147.469	Intron (ENST00000465127.1/7102, intron 3 of 8)	ENST00000567273.1	6101	SYTL5
peak_2540	chr1	201353040	201353689	650	8.47628	147.272	Distal Intergenic	ENST00000477035.1	7668	TNNT2
peak_30152	chr5	173590917	173591405	489	8.47628	147.272	Distal Intergenic	ENST00000659572.1	11231	LOC285593
peak_23880	chr22	37781493	37781899	407	17.3575	147.136	Distal Intergenic	ENST00000340857.4	-23330	H1-0
peak_33713	chr7	105656842	105657203	362	16.2967	147.134	Intron (ENST00000419735.8/222255, intron 4 of 11)	ENST00000474433.5	20815	ATXN7L1
peak_27196	chr4	48961705	48962046	342	34.4608	147.001	Distal Intergenic	ENST00000226432.9	-24229	CWH43
peak_3800	chr10	29630214	29630704	491	8.62736	146.892	Intron (ENST00000375400.7/6840, intron 3 of 35)	ENST00000674350.1	4255	SVIL
peak_29240	chr5	83473038	83473391	354	13.956	146.588	Promoter (1-2kb)	ENST00000502527.2	1113	VCAN
peak_20847	chr2	217366862	217367254	393	10.2677	146.578	Intron (ENST00000474063.5/729582, intron 7 of 11)	ENST00000654616.2	-30244	DIRC3
peak_35446	chr8	97266272	97266799	528	10.2677	146.578	Distal Intergenic	ENST00000322128.5	11129	TSPYL5
peak_35800	chr8	121432315	121433010	696	10.0374	146.52	Distal Intergenic	ENST00000518865.5	-206283	HAS2-AS1
peak_4148	chr10	56665024	56665455	432	15.4128	146.265	Distal Intergenic	ENST00000395405.5	-303751	ZWINT
peak_13901	chr16	67893535	67893858	324	15.4128	146.265	Promoter (<=1kb)	ENST00000575198.1	234	PSKH1
peak_16627	chr18	13539769	13540432	664	8.96077	146.251	Promoter (1-2kb)	ENST00000586207.5	-1860	LDLRAD4
peak_6613	chr11	75333624	75334160	537	11.1915	146.235	Promoter (1-2kb)	ENST00000362220.1	1026	MIR326
peak_27330	chr4	74661687	74662079	393	11.1915	146.235	Distal Intergenic	ENST00000510419.1	-72206	LOC107986229
peak_17417	chr19	10863146	10863756	611	21.8163	146.214	Exon (ENST00000592854.5/255809, exon 7 of 8)	ENST00000327064.9	-7797	CARM1
peak_32861	chr7	29947100	29947545	446	11.9082	146.153	3' UTR	ENST00000631335.1	21522	SCRN1
peak_18254	chr19	58518107	58518489	383	24.03	146.038	Promoter (1-2kb)	ENST00000354590.7	1065	ZBTB45
peak_19239	chr2	70332038	70332344	307	24.03	146.038	Distal Intergenic	ENST00000037869.7	-29948	FAM136A
peak_31751	chr6	125205002	125205600	599	9.11147	145.995	Promoter (1-2kb)	ENST00000392482.6	1363	TPD52L1
peak_489	chr1	19582181	19582545	365	19.919	145.911	Intron (ENST00000648702.1/440574, intron 1 of 3)	ENST00000416470.1	14287	MICOS10-DT
peak_20224	chr2	151580679	151581031	353	9.30846	145.791	Promoter (2-3kb)	ENST00000413693.5	2588	NEB
peak_25843	chr3	141621408	141621902	495	31.304	145.724	Distal Intergenic	ENST00000506365.1	34709	RASA2
peak_25003	chr3	62177202	62177651	450	8.7569	145.613	Intron (ENST00000474889.6/5793, intron 8 of 29)	ENST00000475012.5	-39932	PTPRG
peak_23129	chr21	40314282	40314775	494	11.4811	145.606	Intron (ENST00000400454.6/1826, intron 8 of 32)	ENST00000404019.2	38879	DSCAM
peak_25770	chr3	134327590	134327956	367	7.87688	145.549	Distal Intergenic	ENST00000482019.1	14014	LINC02004
peak_9148	chr13	24149609	24149949	341	13.8883	145.438	Intron (ENST00000382141.4/221178, intron 3 of 15)	ENST00000382108.8	-10771	SPATA13
peak_24931	chr3	58052435	58052897	463	13.8883	145.438	Intron (ENST00000682097.1/2317, intron 1 of 12)	ENST00000493452.5	-25432	FLNB
peak_12093	chr15	63945731	63946138	408	8.14501	145.417	Intron (ENST00000261891.7/23604, intron 3 of 10)	ENST00000558050.1	17457	LOC101928988
peak_37636	chr9	114392701	114393015	315	13.2784	145.37	Promoter (1-2kb)	ENST00000307564.8	1390	AKNA
peak_30651	chr6	15036634	15037267	634	7.74087	145.22	Intron (ENST00000653525.1/105374945, intron 2 of 3)	ENST00000629853.2	-14670	LOC105374945
peak_31587	chr6	108735279	108735608	330	11.8555	145.072	Distal Intergenic	ENST00000416104.5	-16046	LINC00222
peak_10746	chr14	73782554	73782918	365	15.2548	145.067	Intron (ENST00000394071.6/91748, intron 1 of 11)	ENST00000394071.6	4340	MIDEAS
peak_3411	chr10	5496559	5496903	345	10.794	144.88	Promoter (2-3kb)	ENST00000380332.5	2667	CALML5
peak_21328	chr20	1334900	1335266	367	9.27334	144.825	Intron (ENST00000609745.1/100507495, intron 1 of 1)	ENST00000615838.1	-5761	SDCBP2
peak_18950	chr2	43276538	43276929	392	10.4758	144.675	Promoter (<=1kb)	ENST00000467668.1	372	THADA
peak_11106	chr14	95440973	95441320	348	12.274	144.657	Intron (ENST00000557275.5/161176, intron 10 of 16)	ENST00000554873.5	14869	SYNE3
peak_5961	chr11	35276363	35276815	453	23.872	144.609	Intron (ENST00000278379.9/6506, intron 9 of 10)	ENST00000532760.1	-4998	SLC1A2-AS1
peak_31304	chr6	71294168	71294541	374	19.8004	144.583	Promoter (2-3kb)	ENST00000467503.1	2806	OGFRL1
peak_2808	chr1	212138448	212139007	560	10.1852	144.562	Distal Intergenic	ENST00000496442.1	37802	DTL
peak_8220	chr12	89424894	89425402	509	10.1852	144.562	3' UTR	ENST00000549591.1	4058	POC1B
peak_1650	chr1	117017948	117018398	451	9.91889	144.529	Exon (ENST00000256652.8/9398, exon 6 of 9)	ENST00000421254.1	14123	CD101-AS1
peak_10850	chr14	77004713	77005058	346	13.8205	144.288	Distal Intergenic	ENST00000238647.5	23650	IRF2BPL
peak_12990	chr16	2029846	2030190	345	13.8205	144.288	Promoter (<=1kb)	ENST00000561844.5	92	SLC9A3R2
peak_18653	chr2	20474868	20475395	528	13.8205	144.288	Distal Intergenic	ENST00000441870.1	25916	LOC107985856
peak_22186	chr20	50076644	50077047	404	7.58707	144.056	Distal Intergenic	ENST00000420027.3	7704	UBE2V1
peak_16712	chr18	23627046	23627696	651	8.21942	144.036	Promoter (2-3kb)	ENST00000587763.1	2224	ANKRD29
peak_29770	chr5	139643402	139643765	364	8.21942	144.036	Distal Intergenic	ENST00000502295.1	-3534	CXXC5
peak_17740	chr19	29671280	29671747	468	15.1757	143.87	Intron (ENST00000592810.1/79156, intron 1 of 1)	ENST00000586888.1	4406	PLEKHF1
peak_23493	chr22	20010278	20010925	648	15.1757	143.87	5' UTR	ENST00000467828.1	5820	ARVCF
peak_35740	chr8	116426193	116426570	378	15.1757	143.87	Distal Intergenic	ENST00000664052.1	-101131	LINC00536
peak_18924	chr2	42366263	42366724	462	10.144	143.553	Promoter (2-3kb)	ENST00000378669.5	2286	COX7A2L
peak_38919	chrX	103550336	103550785	450	11.3813	143.482	Distal Intergenic	ENST00000372629.4	-25446	TCEAL4
peak_766	chr1	33660427	33660839	413	21.5454	143.464	Intron (ENST00000373381.9/114784, intron 26 of 70)	ENST00000373377.1	-33843	CSMD2
peak_6678	chr11	78150735	78151110	376	16.0381	143.456	Intron (ENST00000662186.1/100289388, intron 2 of 2)	ENST00000663331.1	10792	KCTD21-AS1
peak_151	chr1	6101036	6101390	355	14.446	143.376	3' UTR	ENST00000475121.1	5382	CHD5
peak_34016	chr7	133647779	133648214	436	14.446	143.376	Intron (ENST00000253861.5/60412, intron 10 of 17)	ENST00000460346.5	45941	EXOC4
peak_1431	chr1	109199193	109199560	368	8.50501	143.181	Promoter (<=1kb)	ENST00000527501.1	-631	ELAPOR1
peak_6582	chr11	73227725	73228471	747	13.7528	143.139	5' UTR	ENST00000393596.2	9268	P2RY2
peak_21757	chr20	34334627	34335035	409	13.152	143.113	Distal Intergenic	ENST00000538132.1	-22825	AHCY
peak_13597	chr16	29307684	29308342	659	11.0493	143.098	Intron (ENST00000675058.1/440352, intron 1 of 5)	ENST00000569730.1	-4008	SNX29P2
peak_14642	chr16_KI270853v1_alt	672533	672979	447	10.7037	142.818	Promoter (<=1kb)	ENST00000614833.4	-600	PDXDC1
peak_19396	chr2	85954536	85955423	888	10.7037	142.818	Distal Intergenic	ENST00000640418.1	-49337	ST3GAL5
peak_16954	chr18	57793658	57794085	428	9.63592	142.596	Intron (ENST00000648908.2/5205, intron 1 of 27)	ENST00000642462.1	7903	ATP8B1
peak_4390	chr10	74655777	74656065	289	30.8299	142.551	Exon (ENST00000398689.2/ENST00000398689.2, exon 1 of 1)	ENST00000609392.1	-125224	LOC102723439
peak_34833	chr8	37063326	37063688	363	12.1625	142.475	Distal Intergenic	ENST00000523411.1	5730	LOC105379377
peak_27541	chr4	94690948	94691278	331	11.3314	142.425	Intron (ENST00000514304.1/ENST00000514304.1, intron 1 of 1)	ENST00000510795.2	66403	BMPR1B-DT
peak_5447	chr10	132539370	132539700	331	18.1272	142.415	Promoter (1-2kb)	ENST00000423490.5	1231	INPP5A
peak_5571	chr11	1828196	1828910	715	18.1272	142.415	Promoter (<=1kb)	ENST00000430303.5	0	SYT8
peak_5524	chr11	469982	470430	449	15.9519	142.234	Intron (ENST00000532614.5/81490, intron 2 of 3)	ENST00000530087.1	-3490	PTDSS2
peak_9412	chr13	41101859	41102223	365	15.9519	142.234	Promoter (<=1kb)	ENST00000577639.1	-759	MIR3168
peak_23525	chr22	21144924	21145445	522	14.3731	142.207	Distal Intergenic	ENST00000451257.5	-22313	FAM230B
peak_26319	chr3	185205930	185206379	450	14.3731	142.207	Intron (ENST00000231887.8/1962, intron 5 of 6)	ENST00000483104.5	29083	EHHADH
peak_32560	chr7	2437117	2437525	409	8.97601	142.182	Promoter (<=1kb)	ENST00000313156.3	-238	CHST12
peak_23353	chr21	45327137	45327589	453	12.5671	142.155	Distal Intergenic	ENST00000416722.1	14401	LINC00316
peak_37787	chr9	125438859	125439226	368	21.4099	142.095	3' UTR	ENST00000496658.5	11875	MAPKAP1
peak_37874	chr9	127761978	127762369	392	21.4099	142.095	Promoter (<=1kb)	ENST00000464239.5	0	SH2D3C
peak_15584	chr17	57342833	57343288	456	7.41684	142.075	Intron (ENST00000416426.6/124540, intron 5 of 13)	ENST00000579180.2	48148	MSI2
peak_1822	chr1	147669275	147669677	403	10.9545	142.054	Promoter (<=1kb)	ENST00000487562.5	371	ACP6
peak_8130	chr12	75711191	75711605	415	13.6851	141.992	Intron (ENST00000552856.1/105369844, intron 2 of 4)	ENST00000548702.1	-12375	LOC105369844
peak_16201	chr17	79017582	79017886	305	13.6851	141.992	Distal Intergenic	ENST00000578229.5	-4928	C1QTNF1
peak_39139	chrX	138037510	138037848	339	13.0888	141.987	Distal Intergenic	ENST00000478471.1	468705	ZIC3
peak_1540	chr1	113217480	113217892	413	23.5874	141.852	Distal Intergenic	ENST00000466161.1	114279	LRIG2
peak_14713	chr17	1945955	1946344	390	10.6586	141.792	Intron (ENST00000331238.7/146760, intron 1 of 1)	ENST00000573994.1	54305	RPA1
peak_25092	chr3	65714091	65714441	351	39.5753	141.65	Intron (ENST00000330909.12/9223, intron 1 of 24)	ENST00000621418.4	-92001	MAGI1
peak_37130	chr9	89850870	89851245	376	10.3465	141.625	Intron (ENST00000656288.1/101927847, intron 1 of 6)	ENST00000659397.1	24840	LOC101927847
peak_29676	chr5	134466409	134466759	351	9.56006	141.617	Intron (ENST00000513329.1/ENST00000513329.1, intron 1 of 1)	ENST00000512748.1	-5794	LOC102546229
peak_24412	chr3	14265277	14265932	656	9.80037	141.547	Distal Intergenic	ENST00000306024.4	86460	LSM3
peak_8910	chr12	124745800	124746230	431	15.0177	141.486	Distal Intergenic	ENST00000545305.1	40263	SCARB1
peak_25625	chr3	127525424	127525789	366	7.8852	141.442	Promoter (1-2kb)	ENST00000654267.1	1081	LINC01471
peak_7353	chr12	6065163	6065637	475	14.3001	141.04	Exon (ENST00000261405.10/7450, exon 11 of 52)	ENST00000539641.1	-43237	VWF
peak_24938	chr3	58102972	58103387	416	14.3001	141.04	Intron (ENST00000682097.1/2317, intron 10 of 12)	ENST00000493452.5	24643	FLNB
peak_5463	chr10	132758950	132759292	343	15.8657	141.017	Intron (ENST00000368594.8/3632, intron 11 of 15)	ENST00000445580.1	-6532	INPP5A
peak_9181	chr13	26022540	26022901	362	10.907	141.013	3' UTR	ENST00000683868.1	12569	ATP8A2
peak_35129	chr8	66512776	66513200	425	8.59886	140.944	Intron (ENST00000648156.1/254778, intron 18 of 19)	ENST00000488582.1	18232	VXN
peak_34314	chr7	155951723	155952299	577	16.8834	140.869	Promoter (<=1kb)	ENST00000684576.1	0	LOC389602
peak_21734	chr20	32831908	32832333	426	13.6173	140.848	Intron (ENST00000375571.6/22919, intron 2 of 6)	ENST00000375571.6	11954	MAPRE1
peak_15586	chr17	57357375	57357981	607	9.33825	140.783	Intron (ENST00000416426.6/124540, intron 5 of 13)	ENST00000579205.5	-48831	MSI2
peak_17905	chr19	38684153	38684723	571	15.1578	140.652	Intron (ENST00000588618.5/81, intron 1 of 11)	ENST00000489451.1	-26110	ACTN4
peak_9188	chr13	26978322	26978807	486	9.52214	140.639	Intron (ENST00000637583.1/ENST00000637583.1, intron 2 of 2)	ENST00000612674.1	116899	USP12
peak_20039	chr2	131563931	131564318	388	19.4449	140.612	Intron (ENST00000652012.1/ENST00000652012.1, intron 2 of 2)	ENST00000397487.4	-27434	POTEKP
peak_30779	chr6	22007088	22007412	325	19.4449	140.612	Intron (ENST00000671160.1/401237, intron 3 of 7)	ENST00000670293.1	28115	CASC15
peak_35688	chr8	111114161	111114531	371	8.73189	140.595	Intron (ENST00000671497.1/101927487, intron 3 of 4)	ENST00000522330.1	65341	LOC105375705
peak_5053	chr10	114057083	114057405	323	10.0203	140.548	Distal Intergenic	ENST00000369295.4	13217	ADRB1
peak_8828	chr12	123069659	123070301	643	12.0509	140.303	Intron (ENST00000280562.9/57605, intron 1 of 24)	ENST00000541244.1	5794	PITPNM2
peak_21530	chr20	19581529	19581968	440	8.23922	139.932	Intron (ENST00000328041.11/57419, intron 4 of 16)	ENST00000432334.2	-175638	RIN2
peak_37803	chr9	125561720	125562167	448	14.2272	139.875	Intron (ENST00000373511.6/79109, intron 5 of 10)	ENST00000437097.1	-5412	LOC105376272
peak_19332	chr2	74845232	74845621	390	17.9165	139.851	Intron (ENST00000290573.7/3099, intron 1 of 17)	ENST00000472302.1	-8712	HK2
peak_34851	chr8	37359587	37360074	488	17.9165	139.851	Distal Intergenic	ENST00000661295.1	-27596	LOC100507403
peak_27279	chr4	67929916	67930349	434	22.0002	139.837	Exon (ENST00000508048.6/339967, exon 5 of 10)	ENST00000513536.5	16215	TMPRSS11A
peak_29673	chr5	134304359	134304736	378	12.9624	139.741	Promoter (<=1kb)	ENST00000518990.5	0	CDKL3
peak_3262	chr10	90122	90502	381	10.5683	139.74	Distal Intergenic	ENST00000564130.2	-15959	TUBB8
peak_7597	chr12	31478483	31478799	317	26.3707	139.704	Intron (ENST00000389082.10/160518, intron 3 of 20)	ENST00000546299.1	17103	DENND5B
peak_13074	chr16	4369041	4369429	389	9.48421	139.664	Promoter (2-3kb)	ENST00000304735.4	-2419	VASN
peak_15013	chr17	18203298	18203668	371	16.7886	139.627	Promoter (2-3kb)	ENST00000490106.1	-2893	ALKBH5
peak_34582	chr8	13276596	13276993	398	21.139	139.364	Promoter (<=1kb)	ENST00000509922.5	0	DLC1
peak_24355	chr3	12375564	12375959	396	21.0036	139.364	Promoter (<=1kb)	ENST00000682494.1	-853	PPARG
peak_17351	chr19	7619937	7620414	478	19.3263	139.294	Promoter (<=1kb)	ENST00000600230.1	883	XAB2
peak_36652	chr9	35669302	35669713	412	11.1817	139.267	5' UTR	ENST00000378387.4	-4107	ARHGEF39
peak_22785	chr21	15132763	15133153	391	11.9952	139.221	Intron (ENST00000674143.1/107985483, intron 1 of 4)	ENST00000674143.1	5496	LOC107985483
peak_20671	chr2	201986306	201986636	331	21.7927	139.181	Distal Intergenic	ENST00000286201.3	-47219	FZD7
peak_10744	chr14	73775615	73776051	437	14.8597	139.109	Intron (ENST00000394071.6/91748, intron 1 of 11)	ENST00000394071.6	11207	MIDEAS
peak_31756	chr6	125425363	125425702	340	29.7018	138.987	Exon (ENST00000430672.1/102723341, exon 3 of 3)	ENST00000640550.1	19429	LOC102723341
peak_37486	chr9	107547783	107548143	361	10.8122	138.937	Distal Intergenic	ENST00000420475.1	-57301	KLF4
peak_35526	chr8	100899967	100900316	350	8.6665	138.72	Distal Intergenic	ENST00000523848.5	24672	YWHAZ
peak_18337	chr2	1692569	1692953	385	14.0813	138.715	Promoter (<=1kb)	ENST00000447941.5	0	PXDN
peak_12215	chr15	70308198	70308572	375	11.5395	138.649	Distal Intergenic	ENST00000559752.1	197356	LINC02205
peak_6345	chr11	67027607	67028260	654	7.31959	138.629	Promoter (<=1kb)	ENST00000533427.1	47	SYT12
peak_23643	chr22	26684705	26685044	340	8.04702	138.604	Intron (ENST00000651474.1/102724827, intron 1 of 3)	ENST00000653953.1	7043	MIATNB
peak_31949	chr6	139879993	139880391	399	8.04702	138.604	Distal Intergenic	ENST00000668346.1	23235	FILNC1
peak_5555	chr11	1485853	1486362	510	10.2172	138.592	Promoter (<=1kb)	ENST00000329957.7	417	MOB2
peak_33115	chr7	47542058	47542376	319	10.2172	138.592	Promoter (2-3kb)	ENST00000458317.6	-2457	TNS3
peak_14124	chr16	77993077	77993403	327	17.8111	138.578	Distal Intergenic	ENST00000567430.2	-29112	LOC107984897
peak_12201	chr15	70016154	70016596	443	13.4819	138.572	Distal Intergenic	ENST00000559608.1	34909	TLE3
peak_35008	chr8	48788689	48789073	385	13.4819	138.572	Distal Intergenic	ENST00000656475.1	-29220	LOC105375825
peak_28334	chr5	310202	310935	734	35.1573	138.478	Promoter (2-3kb)	ENST00000512466.1	2005	PDCD6
peak_15498	chr17	50785190	50785530	341	11.9394	138.139	Intron (ENST00000648357.1/ENST00000648357.1, intron 1 of 1)	ENST00000620427.1	16540	MIR8059
peak_22826	chr21	17128351	17128677	327	11.9394	138.139	Distal Intergenic	ENST00000440664.6	-310144	LINC01549
peak_33670	chr7	102317226	102317606	381	11.8836	138.139	Exon (ENST00000536178.3/10603, exon 7 of 9)	ENST00000433904.1	11924	LOC107986717
peak_29851	chr5	146027694	146028268	575	9.02751	138.12	Intron (ENST00000359120.9/153769, intron 5 of 9)	ENST00000509286.1	-14762	SH3RF2
peak_16521	chr18	9705235	9705625	391	8.17996	138.118	Promoter (2-3kb)	ENST00000578734.5	-2650	RAB31
peak_36418	chr9	4852599	4853285	687	20.8681	138.003	Promoter (2-3kb)	ENST00000362195.3	2302	MIR101-2
peak_10271	chr14	42214995	42215351	357	19.2078	137.979	Distal Intergenic	ENST00000554171.1	515568	LRFN5
peak_33594	chr7	100269716	100270060	345	14.7806	137.925	Promoter (1-2kb)	ENST00000647868.1	1923	CASTOR3
peak_24945	chr3	58388626	58389066	441	10.7648	137.905	Intron (ENST00000302779.9/54899, intron 4 of 16)	ENST00000479134.5	-6608	PXK
peak_22985	chr21	35262182	35262566	385	9.22884	137.891	Intron (ENST00000475045.6/101928269, intron 9 of 12)	ENST00000494829.1	202763	LOC100506403
peak_27145	chr4	40363351	40364098	748	9.22884	137.891	Distal Intergenic	ENST00000509518.1	13764	CHRNA9
peak_2085	chr1	161670669	161671053	385	10.4328	137.698	Intron (ENST00000236937.13/2213, intron 2 of 6)	ENST00000485778.1	7470	FCGR2B
peak_20152	chr2	141710636	141711013	378	10.4328	137.698	Intron (ENST00000389484.8/53353, intron 2 of 90)	ENST00000486364.1	99388	LRP1B
peak_24973	chr3	61688705	61689045	341	14.5778	137.628	Intron (ENST00000495879.1/5793, intron 1 of 2)	ENST00000295874.14	126794	PTPRG
peak_3750	chr10	28495997	28497135	1139	7.61349	137.597	Promoter (<=1kb)	ENST00000421132.1	-184	LINC02652
peak_27898	chr4	140250141	140250536	396	7.61349	137.597	Distal Intergenic	ENST00000394205.7	-6750	SCOC
peak_3030	chr1	229165311	229165814	504	11.4868	137.587	Intron (ENST00000662083.1/112267873, intron 1 of 4)	ENST00000662083.1	18281	LINC02814
peak_8647	chr12	116494181	116494654	474	11.4868	137.587	Intron (ENST00000659057.1/107984439, intron 1 of 2)	ENST00000659057.1	12108	LINC02457
peak_16884	chr18	48982954	48983357	404	14.0084	137.558	Distal Intergenic	ENST00000587659.1	-19013	LOC105372108
peak_8826	chr12	123060227	123060602	376	23.0818	137.507	Intron (ENST00000280562.9/57605, intron 1 of 24)	ENST00000541244.1	15493	PITPNM2
peak_4406	chr10	75207045	75207402	358	36.0494	137.442	Promoter (2-3kb)	ENST00000298468.9	-2752	VDAC2
peak_22179	chr20	49981990	49982335	346	13.4141	137.434	Promoter (<=1kb)	ENST00000244050.3	-645	SNAI1
peak_873	chr1	40919409	40919763	355	30.8862	137.388	Distal Intergenic	ENST00000372638.4	-57046	CITED4
peak_15003	chr17	17886936	17887297	362	15.6071	137.382	Intron (ENST00000379504.8/146691, intron 4 of 14)	ENST00000478943.5	-14872	TOM1L2
peak_14017	chr16	72848854	72849408	555	7.86612	137.339	Intron (ENST00000268489.10/463, intron 4 of 9)	ENST00000563625.1	40426	ZFHX3
peak_31721	chr6	122622651	122623212	562	17.7057	137.303	Intron (ENST00000615438.4/5570, intron 3 of 7)	ENST00000368452.7	12246	PKIB
peak_17343	chr19	7421886	7422224	339	8.44083	137.243	Intron (ENST00000668164.2/23370, intron 10 of 28)	ENST00000359920.11	-17464	ARHGEF18
peak_22367	chr20	54104087	54104471	385	8.15033	137.212	Distal Intergenic	ENST00000395961.7	-33493	BCAS1
peak_11561	chr14_KI270846v1_alt	71225	71645	421	11.0819	137.171	Distal Intergenic	ENST00000633766.1	-314103	FAM30A
peak_31538	chr6	105796022	105796515	494	32.8334	137.17	Intron (ENST00000644129.1/105377923, intron 3 of 3)	ENST00000644129.1	96526	LOC105377923
peak_25648	chr3	128084353	128084922	570	8.99239	137.17	Promoter (2-3kb)	ENST00000480616.1	2873	RUVBL1
peak_27194	chr4	48954680	48955151	472	8.99239	137.17	Distal Intergenic	ENST00000226432.9	-31124	CWH43
peak_1959	chr1	153520252	153520577	326	16.5989	137.145	Distal Intergenic	ENST00000368719.9	15414	S100A6
peak_1148	chr1	71448616	71449096	481	11.8278	137.063	Intron (ENST00000654734.1/100852410, intron 5 of 6)	ENST00000474357.1	-8778	NEGR1
peak_15517	chr17	50948211	50948521	311	10.7174	136.872	Exon (ENST00000512717.1/ENST00000512717.1, exon 2 of 2)	ENST00000506500.1	26839	SPAG9
peak_25014	chr3	62932753	62933113	361	10.7174	136.872	Distal Intergenic	ENST00000475886.5	-17317	LINC00698
peak_25905	chr3	150240765	150241162	398	10.7174	136.872	Promoter (2-3kb)	ENST00000664180.1	2047	LINC01213
peak_23073	chr21	38914651	38915004	354	8.6011	136.859	Promoter (1-2kb)	ENST00000626259.2	-1730	LOC400867
peak_17159	chr19	1166783	1167152	370	7.98955	136.806	Promoter (1-2kb)	ENST00000587655.2	1994	SBNO2
peak_10197	chr14	35331627	35331949	323	14.7016	136.744	Distal Intergenic	ENST00000556221.1	20794	PSMA6
peak_34373	chr7	157987133	157987624	492	14.7016	136.744	Promoter (<=1kb)	ENST00000649505.1	0	LOC105375613
peak_6822	chr11	94196391	94196742	352	25.9914	136.739	Intron (ENST00000655054.1/105369435, intron 2 of 2)	ENST00000657751.1	-3131	LOC105369435
peak_25322	chr3	98502242	98502570	329	25.9914	136.739	Intron (ENST00000502288.5/56650, intron 3 of 3)	ENST00000427338.3	4561	OR5K2
peak_33989	chr7	131664577	131665022	446	25.9914	136.739	Distal Intergenic	ENST00000465001.1	-106360	PODXL
peak_35966	chr8	128224669	128224998	330	19.0893	136.669	Distal Intergenic	ENST00000408334.1	74553	MIR1208
peak_22205	chr20	50281520	50281877	358	12.2708	136.66	Exon (ENST00000663009.1/100506115, exon 3 of 4)	ENST00000421019.1	3986	PELATON
peak_14315	chr16	84881346	84881727	382	20.7326	136.65	Intron (ENST00000262424.10/83716, intron 13 of 14)	ENST00000566165.1	-7517	CRISPLD2
peak_24759	chr3	45987780	45988166	387	20.7326	136.65	Intron (ENST00000535325.5/79443, intron 1 of 18)	ENST00000535325.5	7658	FYCO1
peak_29086	chr5	70500735	70501144	410	20.7326	136.65	Promoter (<=1kb)	ENST00000509969.2	0	GUSBP15
peak_21778	chr20	36062662	36063173	512	9.60282	136.625	Promoter (1-2kb)	ENST00000661851.1	-1577	EPB41L1
peak_27357	chr4	76563446	76563881	436	10.131	136.584	Intron (ENST00000296043.7/57619, intron 2 of 10)	ENST00000469923.5	7832	SHROOM3
peak_37975	chr9	129755668	129756024	357	10.131	136.584	Promoter (2-3kb)	ENST00000340607.5	-2626	PTGES
peak_20132	chr2	139245221	139245697	477	8.77283	136.521	Distal Intergenic	ENST00000661894.1	-78224	LOC105373643
peak_9448	chr13	44108463	44108877	415	8.40922	136.323	Promoter (<=1kb)	ENST00000654658.1	0	LINC00390
peak_11182	chr14	98903251	98904123	873	8.40922	136.323	Distal Intergenic	ENST00000546029.2	191589	LINC02914
peak_15695	chr17	60123695	60124069	375	8.1207	136.308	Intron (ENST00000656205.1/100996660, intron 1 of 1)	ENST00000590744.1	10929	LOC100996660
peak_12539	chr15	87878083	87878540	458	13.3464	136.301	Intron (ENST00000394480.6/4916, intron 18 of 18)	ENST00000558576.5	54550	NTRK3
peak_12353	chr15	76177382	76177730	349	29.8817	136.257	Intron (ENST00000484722.5/123591, intron 8 of 10)	ENST00000558424.1	3756	LOC101929439
peak_37109	chr9	89669287	89669722	436	8.95727	136.221	Intron (ENST00000617436.1/100129066, intron 2 of 5)	ENST00000672445.1	6305	LOC100129066
peak_2748	chr1	207528236	207528605	370	11.0319	136.127	Intron (ENST00000367050.8/1378, intron 5 of 12)	ENST00000529814.1	31895	CR1
peak_9553	chr13	51929785	51930118	334	22.9238	136.096	Distal Intergenic	ENST00000634519.1	4403	ATP7B
peak_20992	chr2	226131224	226131611	388	22.9238	136.096	Distal Intergenic	ENST00000582265.1	527182	MIR5702
peak_21056	chr2	231707741	231708095	355	22.9238	136.096	Promoter (<=1kb)	ENST00000409321.5	57	PTMA
peak_14769	chr17	4575884	4576182	299	17.6004	136.032	Distal Intergenic	ENST00000338859.8	-7817	SMTNL2
peak_4644	chr10	87657395	87657742	348	9.11943	135.974	Promoter (1-2kb)	ENST00000361175.8	-1871	PAPSS2
peak_9598	chr13	65214471	65214885	415	9.11943	135.974	Distal Intergenic	ENST00000437777.2	-651185	LINC01052
peak_20416	chr2	170307015	170307441	427	9.11943	135.974	Intron (ENST00000409940.6/140469, intron 7 of 29)	ENST00000630496.2	36159	MYO3B-AS1
peak_35644	chr8	106623951	106624393	443	7.03192	135.777	Intron (ENST00000517566.7/55074, intron 3 of 16)	ENST00000497705.5	5825	OXR1
peak_22438	chr20	56936649	56937010	362	9.56331	135.642	Distal Intergenic	ENST00000671579.1	182533	LOC105372685
peak_30128	chr5	173292021	173292459	439	10.0879	135.578	Distal Intergenic	ENST00000520593.1	31827	STC2
peak_19201	chr2	66554138	66554552	415	14.6226	135.566	Intron (ENST00000272369.14/4211, intron 9 of 12)	ENST00000433396.5	-19478	LINC01798
peak_33964	chr7	130894218	130894587	370	14.6226	135.566	Intron (ENST00000447430.1/100506860, intron 2 of 4)	ENST00000385015.1	-16679	MIR29B1
peak_36282	chr8	144149157	144149524	368	14.6226	135.566	Promoter (<=1kb)	ENST00000527552.5	347	MROH1
peak_32589	chr7	2811082	2811469	388	12.2115	135.566	Intron (ENST00000275364.8/2768, intron 1 of 3)	ENST00000447791.1	3789	GNA12
peak_7196	chr11	131692126	131692601	476	7.81034	135.562	Intron (ENST00000374791.7/50863, intron 1 of 7)	ENST00000416725.2	-28543	NTM-AS1
peak_34936	chr8	41367668	41368044	377	32.5622	135.546	Distal Intergenic	ENST00000220772.8	-58195	SFRP1
peak_6270	chr11	64696070	64696403	334	11.3814	135.468	Intron (ENST00000377559.7/9379, intron 3 of 19)	ENST00000442300.5	16342	NRXN2
peak_18559	chr2	15766376	15766713	338	11.3814	135.468	Distal Intergenic	ENST00000476839.2	65845	LINC01804
peak_19224	chr2	69944801	69945193	393	11.3814	135.468	Distal Intergenic	ENST00000320256.6	16438	ASPRV1
peak_22509	chr20	58054763	58055201	439	11.3814	135.468	Distal Intergenic	ENST00000616333.1	50859	LINC01742
peak_30532	chr6	9496887	9497281	395	7.33754	135.392	Distal Intergenic	ENST00000431369.1	-335110	LOC107986562
peak_5009	chr10	112804427	112804780	354	20.5972	135.292	Intron (ENST00000393077.3/143187, intron 7 of 7)	ENST00000648389.1	17058	LOC112268058
peak_2627	chr1	203184976	203185372	397	12.7095	135.284	Promoter (1-2kb)	ENST00000255409.8	1332	CHI3L1
peak_17659	chr19	18832637	18833114	478	8.92215	135.274	Promoter (<=1kb)	ENST00000601981.5	-16	UPF1
peak_1616	chr1	116508396	116508748	353	7.66846	135.251	Distal Intergenic	ENST00000660250.1	15046	LOC112268235
peak_21259	chr2	239268236	239268824	589	13.8625	135.25	Intron (ENST00000345617.7/9759, intron 2 of 26)	ENST00000535493.5	29706	HDAC4
peak_2345	chr1	183222847	183223219	373	13.2787	135.169	Exon (ENST00000493293.5/3918, exon 7 of 22)	ENST00000461729.1	-16282	LAMC2
peak_30744	chr6	19538164	19538564	401	18.6783	135.139	Exon (ENST00000668724.1/107986575, exon 3 of 5)	ENST00000668724.1	20734	LOC107986575
peak_11109	chr14	95485364	95485666	303	35.4029	135.125	Intron (ENST00000682763.1/161176, intron 1 of 17)	ENST00000553340.1	-9528	SYNE3
peak_16154	chr17	77821007	77821366	360	10.982	135.084	Distal Intergenic	ENST00000374983.3	62721	LINC01973
peak_30372	chr6	1832740	1833031	292	9.08296	135.016	Intron (ENST00000530927.5/2762, intron 7 of 10)	ENST00000380805.6	97968	GMDS
peak_19766	chr2	110476014	110476449	436	8.19913	134.928	Promoter (2-3kb)	ENST00000413601.3	-2939	LIMS4
peak_23358	chr21	45378184	45379449	1266	10.6226	134.815	Exon (ENST00000456613.1/ENST00000456613.1, exon 2 of 2)	ENST00000651438.1	-25716	COL18A1
peak_35685	chr8	110865762	110866171	410	17.495	134.762	Distal Intergenic	ENST00000658028.1	161166	LINC01608
peak_13022	chr16	2744675	2745078	404	7.40772	134.739	Promoter (<=1kb)	ENST00000571305.5	0	SRRM2-AS1
peak_26440	chr3	193603532	193603862	331	16.3145	134.673	5' UTR	ENST00000642593.1	10240	OPA1
peak_29172	chr5	77757574	77757957	384	16.3145	134.673	Intron (ENST00000380377.9/6902, intron 1 of 3)	ENST00000518338.6	18304	TBCA
peak_37641	chr9	114529071	114529514	444	16.3145	134.673	Distal Intergenic	ENST00000673697.1	-23598	WHRN
peak_24823	chr3	50265085	50265547	463	10.2974	134.652	Promoter (1-2kb)	ENST00000421735.1	1824	SEMA3B-AS1
peak_21055	chr2	231706206	231706558	353	8.7051	134.645	Promoter (<=1kb)	ENST00000466801.5	-337	PTMA
peak_23742	chr22	30408740	30409130	391	8.7051	134.645	Promoter (<=1kb)	ENST00000483116.5	0	SEC14L2
peak_22447	chr20	57049650	57050025	376	9.77297	134.586	Distal Intergenic	ENST00000671579.1	69518	LOC105372685
peak_11563	chr14_KI270846v1_alt	92331	92767	437	10.0448	134.579	Exon (ENST00000618981.2/ENST00000618981.2, exon 3 of 4)	ENST00000633766.1	-292981	FAM30A
peak_33410	chr7	80876839	80877295	457	10.0448	134.579	Intron (ENST00000265361.8/10512, intron 2 of 17)	ENST00000411788.5	41134	SEMA3C
peak_15569	chr17	57085573	57085970	398	8.06143	134.504	Promoter (<=1kb)	ENST00000571629.5	0	AKAP1
peak_1460	chr1	109950447	109950860	414	8.0318	134.504	Distal Intergenic	ENST00000393614.8	-33905	AHCYL1
peak_19742	chr2	109895052	109895501	450	8.0318	134.504	Promoter (2-3kb)	ENST00000437679.3	-2927	LIMS3
peak_223	chr1	8343480	8343952	473	12.1522	134.475	Exon (ENST00000471889.7/50651, exon 9 of 9)	ENST00000481265.1	13052	SLC45A1
peak_35618	chr8	102811286	102811593	308	12.1522	134.475	Promoter (2-3kb)	ENST00000665815.1	2751	GASAL1
peak_39116	chrX	134717828	134718748	921	12.1522	134.475	Intron (ENST00000476971.5/10761, intron 1 of 2)	ENST00000476971.5	14888	PLAC1
peak_15427	chr17	48800880	48801189	310	14.5436	134.39	Promoter (2-3kb)	ENST00000509809.1	2797	TTLL6
peak_24499	chr3	16897540	16897928	389	7.64137	134.373	Intron (ENST00000460467.1/23228, intron 1 of 2)	ENST00000615277.5	12585	PLCL2
peak_6507	chr11	70760269	70760612	344	8.88703	134.329	Intron (ENST00000601538.6/22941, intron 14 of 25)	ENST00000659264.1	-42266	SHANK2
peak_11403	chr14	105328599	105329078	480	8.88703	134.329	Intron (ENST00000430725.6/23241, intron 1 of 23)	ENST00000546915.1	-7347	PACS2
peak_12225	chr15	70378077	70378453	377	8.88703	134.329	Distal Intergenic	ENST00000559752.1	127475	LINC02205
peak_21827	chr20	38145010	38145333	324	9.04649	134.06	Intron (ENST00000361475.7/7052, intron 6 of 12)	ENST00000469269.1	-11250	TGM2
peak_26685	chr4	2419311	2419782	472	9.04649	134.06	Promoter (<=1kb)	ENST00000635017.1	337	CFAP99
peak_5606	chr11	3215345	3215791	447	35.4172	134.053	Promoter (2-3kb)	ENST00000434798.1	-2541	MRGPRG-AS1
peak_563	chr1	22412606	22413251	646	13.211	134.04	Distal Intergenic	ENST00000650433.1	-15587	ZBTB40
peak_14874	chr17	10216013	10216365	353	13.211	134.04	Distal Intergenic	ENST00000432992.7	-17407	GAS7
peak_34230	chr7	151459748	151460271	524	13.211	134.04	Distal Intergenic	ENST00000470072.1	11532	RHEB
peak_3128	chr1	234876233	234876828	596	8.16854	134.022	Intron (ENST00000651370.1/107985365, intron 1 of 1)	ENST00000651370.1	55825	LOC107985365
peak_34408	chr7_KI270803v1_alt	367784	368368	585	24.9342	133.999	5' UTR	ENST00000632282.1	-133650	PRSS59P
peak_15189	chr17	31655001	31655429	429	7.38209	133.878	Distal Intergenic	ENST00000362317.1	79590	MIR365B
peak_7462	chr12	13041231	13041575	345	11.6605	133.842	Promoter (2-3kb)	ENST00000197268.13	-2806	FAM234B
peak_18703	chr2	26080396	26080710	315	23.0806	133.714	Intron (ENST00000264710.5/10890, intron 1 of 5)	ENST00000462003.5	-17820	RAB10
peak_7175	chr11	129695891	129696267	377	8.67123	133.712	Distal Intergenic	ENST00000631195.1	-78622	LINC01395
peak_14258	chr16	83912286	83912865	580	8.67123	133.712	Exon (ENST00000262430.6/23417, exon 4 of 5)	ENST00000566309.2	4111	MLYCD
peak_30660	chr6	15089969	15090430	462	8.67123	133.712	Promoter (<=1kb)	ENST00000656468.1	0	LOC105374945
peak_2749	chr1	207546725	207547160	436	10.2522	133.641	Intron (ENST00000367050.8/1378, intron 7 of 12)	ENST00000529814.1	50384	CR1
peak_28262	chr4	185513677	185514177	501	10.2522	133.641	3' UTR	ENST00000514142.5	3540	PDLIM3
peak_35932	chr8	127801486	127801789	304	10.2522	133.641	Intron (ENST00000667305.1/5820, intron 1 of 8)	ENST00000523068.2	5453	PVT1
peak_26094	chr3	164380224	164380575	352	8.00217	133.606	Distal Intergenic	ENST00000408324.1	-208668	MIR1263
peak_35617	chr8	102808171	102808767	597	8.00217	133.606	Promoter (<=1kb)	ENST00000665815.1	0	GASAL1
peak_20283	chr2	158723464	158724349	886	8.3144	133.57	Promoter (<=1kb)	ENST00000629904.2	0	PKP4-AS1
peak_17910	chr19	38731757	38732219	463	17.3897	133.498	Intron (ENST00000594552.5/147968, intron 3 of 5)	ENST00000597987.5	3186	CAPN12
peak_34845	chr8	37302017	37302463	447	7.61428	133.497	Distal Intergenic	ENST00000624599.1	28374	LOC100507403
peak_3148	chr1	235073558	235074028	471	16.2196	133.443	Promoter (<=1kb)	ENST00000628622.1	192	LOC107985746
peak_12492	chr15	84908647	84908946	300	16.2196	133.443	Exon (ENST00000538177.5/9154, exon 8 of 15)	ENST00000286749.3	23969	SLC28A1
peak_14137	chr16	78607577	78607913	337	12.093	133.387	Intron (ENST00000684632.1/51741, intron 8 of 8)	ENST00000620008.1	182706	WWOX
peak_2368	chr1	184373189	184373515	327	11.2761	133.359	Distal Intergenic	ENST00000235307.7	-13514	C1orf21
peak_14489	chr16	88014054	88014656	603	11.2761	133.359	Promoter (2-3kb)	ENST00000497491.1	-2534	BANP
peak_24445	chr3	14670868	14671273	406	11.2234	133.359	Promoter (2-3kb)	ENST00000476763.1	2866	CCDC174
peak_34118	chr7	140628124	140628522	399	22.6077	133.285	Intron (ENST00000275884.10/27147, intron 1 of 18)	ENST00000477488.1	11776	DENND2A
peak_28755	chr5	36731889	36732561	673	14.4646	133.217	Distal Intergenic	ENST00000508745.1	-6694	LOC107986412
peak_898	chr1	41789444	41790179	736	6.86449	133.178	Intron (ENST00000372584.5/59269, intron 1 of 7)	ENST00000479350.1	79451	HIVEP3
peak_9253	chr13	30833013	30833339	327	8.47031	133.155	Distal Intergenic	ENST00000414407.1	29807	LINC00398
peak_13274	chr16	14364556	14364920	365	8.47031	133.155	Intron (ENST00000566054.1/105447648, intron 1 of 1)	ENST00000566054.1	5346	LINC02130
peak_1912	chr1	151005888	151006182	295	18.5883	133.077	Promoter (<=1kb)	ENST00000622754.4	222	MINDY1
peak_21781	chr20	36082342	36082748	407	12.5831	133.07	Intron (ENST00000651340.1/2036, intron 4 of 4)	ENST00000202028.9	-8756	EPB41L1
peak_34001	chr7	132214497	132214877	381	12.5831	133.07	Intron (ENST00000321063.8/91584, intron 9 of 31)	ENST00000496550.1	-68990	PLXNA4
peak_17490	chr19	13888114	13888540	427	13.0755	132.914	Promoter (<=1kb)	ENST00000588115.5	0	BRME1
peak_1285	chr1	93599241	93599811	571	18.7337	132.752	Exon (ENST00000446684.1/100129046, exon 3 of 3)	ENST00000446684.1	4851	BCAR3-AS1
peak_15692	chr17	60022468	60022818	351	7.97254	132.708	Distal Intergenic	ENST00000654621.1	3319	LOC105371848
peak_37206	chr9	92665823	92666462	640	7.97254	132.708	Intron (ENST00000287996.8/64768, intron 1 of 12)	ENST00000287996.8	3669	IPPK
peak_20118	chr2	138194281	138194583	303	31.1713	132.699	Distal Intergenic	ENST00000446520.2	92403	LINC01832
peak_30569	chr6	11287938	11288402	465	8.28279	132.655	Intron (ENST00000448183.6/4739, intron 3 of 9)	ENST00000620854.4	-55256	NEDD9
peak_36389	chr9	2469616	2470302	687	8.28279	132.655	Intron (ENST00000648733.1/101930053, intron 10 of 11)	ENST00000653709.1	-43659	LOC101930053
peak_30888	chr6	33762121	33762456	336	9.69052	132.616	Distal Intergenic	ENST00000506578.5	14688	LEMD2
peak_32169	chr6	158060864	158061383	520	20.3263	132.596	Intron (ENST00000355585.9/8871, intron 7 of 26)	ENST00000367122.6	-8745	SYNJ2
peak_4517	chr10	79158486	79158869	384	9.9155	132.585	Intron (ENST00000334512.10/57178, intron 3 of 24)	ENST00000611351.1	-42726	ZMIZ1
peak_21174	chr2	236731698	236732479	782	9.9155	132.585	Distal Intergenic	ENST00000272928.4	161873	ACKR3
peak_17289	chr19	4914796	4915218	423	8.78167	132.445	Intron (ENST00000612630.4/29128, intron 2 of 16)	ENST00000616255.1	4421	UHRF1
peak_25713	chr3	129878430	129878791	362	8.78167	132.445	Intron (ENST00000393238.8/23023, intron 2 of 6)	ENST00000503256.5	-9330	TMCC1
peak_1635	chr1	116791758	116792067	310	32.3432	132.442	Distal Intergenic	ENST00000369477.1	37291	CD2
peak_16506	chr18	9017851	9018180	330	35.1012	132.365	Distal Intergenic	ENST00000577703.1	-84450	NDUFV2
peak_21485	chr20	17896234	17896681	448	12.0337	132.301	Distal Intergenic	ENST00000484809.1	46941	SNX5
peak_29808	chr5	142239542	142239962	421	17.2843	132.235	Distal Intergenic	ENST00000511815.1	84220	SPRY4
peak_20639	chr2	200310635	200311307	673	8.43762	132.232	Promoter (1-2kb)	ENST00000619961.4	1685	SPATS2L
peak_15021	chr17	18718472	18718892	421	8.97355	132.16	Promoter (2-3kb)	ENST00000573443.5	-2885	TRIM16L
peak_14498	chr16	88168309	88168705	397	24.2096	132.068	Distal Intergenic	ENST00000665557.1	-17900	LINC02182
peak_177	chr1	6960319	6960934	616	14.3856	132.044	Intron (ENST00000303635.12/23261, intron 3 of 22)	ENST00000467267.1	86263	CAMTA1
peak_13157	chr16	10590365	10590764	400	7.21278	131.971	Distal Intergenic	ENST00000342147.4	-9733	EMP2
peak_339	chr1	14977270	14977640	371	10.8323	131.968	Intron (ENST00000636203.1/23254, intron 4 of 16)	ENST00000400797.3	31351	KAZN
peak_9529	chr13	50148997	50149489	493	10.8323	131.968	Intron (ENST00000486895.5/10301, intron 1 of 1)	ENST00000495613.1	-22600	ST13P4
peak_10010	chr13	113928618	113928994	377	10.8323	131.968	Promoter (<=1kb)	ENST00000562710.2	0	LINC00565
peak_28469	chr5	6592657	6592960	304	26.672	131.937	Exon (ENST00000658539.1/255167, exon 3 of 3)	ENST00000675676.1	7229	LINC01018
peak_13435	chr16	21512514	21512915	402	9.18078	131.924	Intron (ENST00000654954.1/ENST00000654954.1, intron 1 of 1)	ENST00000581433.1	-6379	MIR3680-1
peak_20226	chr2	151601769	151602159	391	7.94291	131.81	Exon (ENST00000397345.8/4703, exon 88 of 182)	ENST00000486320.1	15326	NEB
peak_10214	chr14	36701004	36701441	438	13.6437	131.801	Intron (ENST00000331299.6/89874, intron 7 of 9)	ENST00000556444.1	24238	SLC25A21
peak_33231	chr7	66500030	66500395	366	13.6437	131.801	Distal Intergenic	ENST00000452565.1	6244	GS1-124K5.4
peak_30493	chr6	7198047	7198513	467	7.5601	131.749	Intron (ENST00000379933.7/6239, intron 6 of 11)	ENST00000611109.1	-32129	RREB1
peak_11568	chr14_KI270846v1_alt	136122	136479	358	11.5489	131.705	Exon (ENST00000632276.1/ENST00000632276.1, exon 3 of 6)	ENST00000633766.1	-249269	FAM30A
peak_32165	chr6	158039498	158040038	541	11.5489	131.705	Intron (ENST00000355585.9/8871, intron 4 of 26)	ENST00000485863.1	6008	SYNJ2
peak_27701	chr4	112283293	112283716	424	10.1619	131.624	Promoter (1-2kb)	ENST00000500655.2	-1520	TIFA
peak_6409	chr11	68807076	68807472	397	9.8724	131.589	Exon (ENST00000540367.5/1374, exon 3 of 18)	ENST00000538994.1	-7808	CPT1A
peak_6281	chr11	65163788	65164057	270	29.1705	131.574	Distal Intergenic	ENST00000377185.2	-6097	SPDYC
peak_18914	chr2	42010781	42011117	337	7.81715	131.458	Distal Intergenic	ENST00000294964.6	-36904	PKDCC
peak_14402	chr16	85891357	85891812	456	7.78841	131.458	Distal Intergenic	ENST00000268638.10	-7350	IRF8
peak_4338	chr10	71435932	71436219	288	20.1908	131.249	Intron (ENST00000224721.12/64072, intron 1 of 69)	ENST00000442677.4	-3613	CDH23
peak_21746	chr20	33412534	33412871	338	20.1908	131.249	Exon (ENST00000217381.3/6640, exon 4 of 8)	ENST00000357886.8	-10973	CDK5RAP1
peak_36651	chr9	35664994	35665309	316	20.1908	131.249	Promoter (<=1kb)	ENST00000475323.5	0	ARHGEF39
peak_30851	chr6	28407637	28408007	371	30.9116	131.102	Distal Intergenic	ENST00000684592.1	-7890	ZSCAN12
peak_19695	chr2	108325041	108325387	347	16.03	130.984	Promoter (2-3kb)	ENST00000562418.1	2688	SULT1C2P1
peak_24597	chr3	29939712	29940134	423	17.179	130.972	Intron (ENST00000636680.2/27303, intron 13 of 16)	ENST00000414547.1	-5556	RBMS3-AS1
peak_11604	chr14_KI270847v1_alt	131931	132298	368	7.10077	130.972	Intron (ENST00000626153.2/3705, intron 3 of 10)	ENST00000628382.2	-18430	ITPK1
peak_26113	chr3	168870781	168871166	386	7.10077	130.972	Distal Intergenic	ENST00000664865.1	-31028	LINC02082
peak_8617	chr12	115870121	115870574	454	7.53301	130.876	Intron (ENST00000546414.1/105370004, intron 1 of 2)	ENST00000546414.1	15563	LINC02463
peak_6481	chr11	70106151	70106743	593	12.4567	130.863	Promoter (1-2kb)	ENST00000531349.5	-1442	ANO1
peak_6930	chr11	108667248	108667635	388	9.36577	130.776	Promoter (2-3kb)	ENST00000526794.1	2126	DDX10
peak_20539	chr2	185187265	185187759	495	9.36577	130.776	Distal Intergenic	ENST00000421998.5	550962	FSIP2-AS2
peak_27032	chr4	26738956	26739345	390	34.7851	130.68	Intron (ENST00000502873.5/55296, intron 16 of 19)	ENST00000477474.3	-118256	STIM2
peak_13050	chr16	3179332	3179712	381	13.5707	130.657	Distal Intergenic	ENST00000652759.1	-8492	OR1F1
peak_17791	chr19	32876633	32877270	638	13.5707	130.657	3' UTR	ENST00000023064.9	-6866	SLC7A9
peak_21167	chr2	236692823	236693388	566	9.60807	130.652	Distal Intergenic	ENST00000272928.4	122998	ACKR3
peak_1550	chr1	114000481	114000790	310	11.4932	130.64	Intron (ENST00000633022.1/56944, intron 1 of 1)	ENST00000633022.1	19981	OLFML3
peak_3475	chr10	7945824	7946242	419	11.4932	130.64	Intron (ENST00000344293.6/83860, intron 2 of 6)	ENST00000643001.1	-99136	GATA3
peak_19280	chr2	72570410	72570958	549	11.4932	130.64	Intron (ENST00000272427.11/23233, intron 7 of 21)	ENST00000485398.1	-54656	EXOC6B
peak_26496	chr3	194322703	194323077	375	11.4932	130.64	Promoter (<=1kb)	ENST00000670716.1	0	LINC00887
peak_37904	chr9	128058035	128058380	346	10.1167	130.619	Distal Intergenic	ENST00000470245.1	5362	NAIF1
peak_22504	chr20	58008934	58009270	337	9.8293	130.597	Distal Intergenic	ENST00000616333.1	5030	LINC01742
peak_10840	chr14	76919278	76919648	371	22.2917	130.485	Distal Intergenic	ENST00000553613.1	-39990	LINC01629
peak_11915	chr15	52434951	52435317	367	22.2917	130.485	Intron (ENST00000399233.7/4644, intron 1 of 41)	ENST00000561810.1	-8984	MYO5A
peak_18760	chr2	28359202	28359688	487	7.64301	130.269	Distal Intergenic	ENST00000460736.1	-32760	FOSL2
peak_21555	chr20	20441284	20441618	335	8.90061	130.26	Intron (ENST00000202677.12/57186, intron 37 of 39)	ENST00000427175.2	70982	RALGAPA2
peak_5367	chr10	128194795	128195128	334	11.0654	130.204	Intron (ENST00000626518.2/101927381, intron 1 of 3)	ENST00000630252.1	13659	LINC01163
peak_15479	chr17	50317186	50317669	484	11.0654	130.204	Distal Intergenic	ENST00000017003.7	-28457	XYLT2
peak_22864	chr21	23016437	23016841	405	11.0654	130.204	Distal Intergenic	ENST00000619419.1	-62443	MIR6130
peak_18329	chr2	1556714	1557105	392	15.0899	130.174	Intron (ENST00000650512.1/ENST00000650512.1, intron 1 of 3)	ENST00000640435.1	4269	LOC102723730
peak_24045	chr22	44931183	44931564	382	15.0899	130.174	Intron (ENST00000396103.7/112885, intron 2 of 12)	ENST00000460507.5	37519	PHF21B
peak_37281	chr9	95003932	95004295	364	18.3781	130.153	Promoter (<=1kb)	ENST00000478603.5	15	AOPEP
peak_2102	chr1	162165551	162166209	659	11.9152	130.135	Intron (ENST00000361897.10/9722, intron 2 of 9)	ENST00000577581.1	8444	MIR4654
peak_32325	chr6	169172277	169172722	446	11.9152	130.135	Distal Intergenic	ENST00000657431.1	-9285	LINC01615
peak_3763	chr10	28925407	28925849	443	7.07646	130.131	Intron (ENST00000646289.1/101929218, intron 3 of 7)	ENST00000645413.1	49809	C10orf126
peak_8907	chr12	124730511	124731090	580	7.05215	130.131	Distal Intergenic	ENST00000545305.1	55403	SCARB1
peak_4491	chr10	78754411	78754721	311	28.9335	130.018	Distal Intergenic	ENST00000428862.5	207673	ZMIZ1-AS1
peak_31848	chr6	134521258	134521638	381	28.9335	130.018	Promoter (<=1kb)	ENST00000417483.5	-673	CT69
peak_20225	chr2	151591240	151591582	343	7.50591	130.007	Exon (ENST00000397345.8/4703, exon 96 of 182)	ENST00000413693.5	-7621	NEB
peak_35145	chr8	67380991	67381448	458	6.87003	129.93	Distal Intergenic	ENST00000262215.8	-37210	ARFGEF1
peak_29038	chr5	67234678	67235119	442	8.18797	129.921	Distal Intergenic	ENST00000256447.5	-37879	CD180
peak_12772	chr15	98758301	98758604	304	20.0553	129.906	Intron (ENST00000649865.1/3480, intron 2 of 20)	ENST00000557938.5	23589	IGF1R
peak_16625	chr18	13480651	13481118	468	20.0553	129.906	Intron (ENST00000679177.1/753, intron 3 of 5)	ENST00000677387.1	-10114	LDLRAD4
peak_13181	chr16	11127877	11128413	537	9.32626	129.807	Promoter (1-2kb)	ENST00000459723.1	1867	CLEC16A
peak_19554	chr2	99574056	99574485	430	9.32626	129.807	Intron (ENST00000409236.6/3899, intron 16 of 22)	ENST00000671937.1	18782	AFF3
peak_25618	chr3	127208658	127209010	353	9.32626	129.807	Intron (ENST00000654542.1/ENST00000654542.1, intron 1 of 1)	ENST00000624688.2	15527	C3orf56
peak_4264	chr10	67788599	67788907	309	15.9352	129.762	Distal Intergenic	ENST00000684154.1	-24962	CTNNA3
peak_23112	chr21	39723476	39723779	304	12.3934	129.762	Intron (ENST00000416555.1/150084, intron 2 of 2)	ENST00000457325.1	-3976	IGSF5
peak_17640	chr19	18446926	18447480	555	8.67632	129.63	Promoter (1-2kb)	ENST00000610152.1	-1527	ELL
peak_37625	chr9	114084226	114084652	427	9.78619	129.604	Distal Intergenic	ENST00000603230.1	-5898	AMBP
peak_12725	chr15	96103245	96103592	348	12.8723	129.548	Intron (ENST00000619812.1/112268156, intron 1 of 3)	ENST00000616608.1	-18661	LOC105369212
peak_37278	chr9	94991894	94992373	480	12.8723	129.548	Intron (ENST00000375315.8/84909, intron 11 of 16)	ENST00000478603.5	-11544	AOPEP
peak_20034	chr2	131478767	131479304	538	13.4978	129.517	Promoter (<=1kb)	ENST00000409047.2	50	TUBA3D
peak_34306	chr7	155861518	155861869	352	13.4978	129.517	Distal Intergenic	ENST00000297261.7	-49055	SHH
peak_15086	chr17	27247380	27247760	381	8.0156	129.506	Distal Intergenic	ENST00000584932.1	46236	MIR4522
peak_2842	chr1	214700381	214700706	326	24.8536	129.39	Distal Intergenic	ENST00000469862.1	45233	CENPF
peak_20692	chr2	204114797	204115243	447	24.8536	129.39	Distal Intergenic	ENST00000435193.1	178017	ICOS
peak_22972	chr21	34764164	34764525	362	24.8536	129.39	Intron (ENST00000420877.1/100506385, intron 1 of 2)	ENST00000652751.1	-15423	LINC01426
peak_13201	chr16	11363202	11363598	397	8.86414	129.316	Intron (ENST00000649869.1/105371082, intron 1 of 2)	ENST00000648619.1	17732	LOC105371082
peak_27886	chr4	139677039	139677492	454	6.94696	129.18	Intron (ENST00000616265.4/4258, intron 1 of 5)	ENST00000515067.1	11011	MGST2
peak_1420	chr1	109137892	109138357	466	11.0127	129.158	Intron (ENST00000533147.5/57535, intron 2 of 2)	ENST00000533374.1	-23249	ELAPOR1
peak_18940	chr2	42788811	42789258	448	11.0127	129.158	5' UTR	ENST00000404451.7	3273	HAAO
peak_5572	chr11	1829119	1829515	397	22.1336	129.086	Promoter (<=1kb)	ENST00000417052.5	576	SYT8
peak_28603	chr5	19048668	19049250	583	8.46804	129.063	Intron (ENST00000504827.1/ENST00000504827.1, intron 1 of 1)	ENST00000512978.1	-302495	LINC02100
peak_32758	chr7	20220867	20221288	422	8.46804	129.063	Promoter (1-2kb)	ENST00000439446.1	1428	MACC1-DT
peak_12581	chr15	89441238	89441626	389	11.8559	129.053	Distal Intergenic	ENST00000558360.1	37804	RHCG
peak_23470	chr22	19554868	19555296	429	11.8559	129.053	Distal Intergenic	ENST00000629028.1	11543	LINC00895
peak_23517	chr22	20916689	20917173	485	9.06699	129.051	Promoter (<=1kb)	ENST00000354336.8	-234	CRKL
peak_32534	chr7	1936762	1937145	384	8.15636	129.013	5' UTR	ENST00000437877.1	3404	MAD1L1
peak_19427	chr2	87632877	87633272	396	14.9175	128.984	Intron (ENST00000643276.1/730268, intron 3 of 17)	ENST00000582552.1	3122	MIR4435-1
peak_34315	chr7	156102636	156103073	438	10.6826	128.869	Distal Intergenic	ENST00000377722.2	140004	LOC389602
peak_10789	chr14	75275209	75275581	373	18.2596	128.858	Distal Intergenic	ENST00000554617.1	-3245	FOS
peak_14553	chr16	89003289	89003662	374	18.2596	128.858	Distal Intergenic	ENST00000268679.9	-26082	CBFA2T3
peak_3266	chr10	126440	126767	328	9.48439	128.692	Distal Intergenic	ENST00000439456.5	-7698	ZMYND11
peak_4468	chr10	77972199	77972548	350	10.3381	128.691	Intron (ENST00000616246.4/11128, intron 7 of 7)	ENST00000616246.4	12772	POLR3A
peak_3459	chr10	6401467	6401848	382	12.267	128.663	Distal Intergenic	ENST00000391437.2	51151	LINC02656
peak_37958	chr9	129476785	129477132	348	9.74309	128.613	Promoter (<=1kb)	ENST00000653047.1	0	LINC00963
peak_11811	chr15	42084337	42084694	358	19.9199	128.567	Promoter (<=1kb)	ENST00000560132.1	-299	PLA2G4D
peak_37119	chr9	89765235	89765654	420	19.9199	128.567	Distal Intergenic	ENST00000421297.1	-34041	LOC101927823
peak_15519	chr17	50950713	50951127	415	14.1485	128.545	Distal Intergenic	ENST00000506500.1	24233	SPAG9
peak_26151	chr3	170049381	170049728	348	14.1485	128.545	Promoter (<=1kb)	ENST00000485735.6	-127	GPR160
peak_37745	chr9	123054779	123055112	334	14.1485	128.545	Intron (ENST00000456584.5/23637, intron 14 of 27)	ENST00000474707.1	-18448	RABGAP1
peak_22883	chr21	28857814	28858172	359	15.8403	128.543	Distal Intergenic	ENST00000303775.10	27195	N6AMT1
peak_36430	chr9	4929847	4930268	422	15.8403	128.543	Distal Intergenic	ENST00000636127.1	-54122	JAK2
peak_5835	chr11	19919291	19919640	350	11.3816	128.515	Intron (ENST00000360655.8/89797, intron 6 of 37)	ENST00000528008.1	-12125	NAV2
peak_8622	chr12	116015649	116016021	373	11.3816	128.515	Intron (ENST00000281928.9/23389, intron 7 of 30)	ENST00000649762.1	-4677	MED13L
peak_13354	chr16	17459574	17459891	318	11.3816	128.515	Intron (ENST00000261381.7/64131, intron 1 of 11)	ENST00000261381.7	11069	XYLT1
peak_4862	chr10	101631867	101632240	374	28.6964	128.469	Intron (ENST00000331272.9/6468, intron 5 of 8)	ENST00000470093.5	-4968	FBXW4
peak_25268	chr3	84143550	84144043	494	28.6964	128.469	Distal Intergenic	ENST00000663801.1	189911	LOC105377188
peak_14021	chr16	72914343	72914708	366	13.4249	128.377	Intron (ENST00000268489.10/463, intron 3 of 9)	ENST00000563625.1	-24509	ZFHX3
peak_29037	chr5	67215672	67216433	762	8.43418	128.14	Distal Intergenic	ENST00000256447.5	-18873	CD180
peak_8785	chr12	122004809	122005177	369	10.96	128.115	Distal Intergenic	ENST00000545988.1	3105	CFAP251
peak_6058	chr11	45408979	45409316	338	11.7966	127.975	Intron (ENST00000528445.1/ENST00000528445.1, intron 2 of 2)	ENST00000664257.1	23832	LINC02687
peak_18915	chr2	42035880	42036244	365	11.7966	127.975	Distal Intergenic	ENST00000294964.6	-11777	PKDCC
peak_9009	chr12	131564015	131564363	349	7.67348	127.923	Distal Intergenic	ENST00000653719.1	-34121	LOC101929974
peak_20385	chr2	168254487	168254917	431	10.5828	127.841	Distal Intergenic	ENST00000355999.5	-6892	STK39
peak_38092	chr9	134395675	134396049	375	10.5828	127.841	Intron (ENST00000484822.1/6256, intron 2 of 2)	ENST00000649020.1	9553	RXRA
peak_21443	chr20	13058892	13059361	470	14.8313	127.793	Intron (ENST00000399002.7/55304, intron 2 of 11)	ENST00000450297.1	49543	SPTLC3
peak_30082	chr5	170749799	170750200	402	14.8313	127.793	Intron (ENST00000521965.1/ENST00000521965.1, intron 2 of 2)	ENST00000521481.5	-13150	GABRP
peak_3052	chr1	230500474	230500882	409	8.60608	127.761	Distal Intergenic	ENST00000391860.7	-74142	PGBD5
peak_3113	chr1	234553065	234553466	402	7.95443	127.706	Exon (ENST00000664950.1/ENST00000664950.1, exon 2 of 2)	ENST00000663964.1	-21262	LINC01354
peak_1793	chr1	146178467	146178967	501	10.2907	127.677	Intron (ENST00000612520.2/100132406, intron 2 of 20)	ENST00000617010.2	-33663	NBPF10
peak_4591	chr10	81898367	81898791	425	10.2907	127.677	Intron (ENST00000372141.7/10718, intron 1 of 8)	ENST00000556918.5	20406	NRG3
peak_18132	chr19	48553809	48554197	389	8.24144	127.644	Promoter (1-2kb)	ENST00000201586.7	1637	SULT2B1
peak_26050	chr3	161031056	161031497	442	9.98129	127.61	Intron (ENST00000498165.6/151742, intron 2 of 3)	ENST00000651422.1	60682	B3GALNT1
peak_35565	chr8	101512252	101512662	411	9.98129	127.61	Intron (ENST00000646743.1/79977, intron 1 of 15)	ENST00000395927.1	19494	GRHL2
peak_3276	chr10	361221	361793	573	12.2038	127.569	Intron (ENST00000381496.7/22982, intron 21 of 35)	ENST00000421992.2	28223	DIP2C
peak_15359	chr17	44218130	44218451	322	12.2038	127.569	Promoter (<=1kb)	ENST00000526094.5	51	UBTF
peak_6471	chr11	69893038	69893424	387	11.3258	127.453	Distal Intergenic	ENST00000334134.4	-73622	FGF3
peak_11353	chr14	103925860	103926215	356	11.3258	127.453	Promoter (2-3kb)	ENST00000554880.5	2054	ATP5MJ
peak_28564	chr5	16509204	16509581	378	11.3258	127.453	Promoter (<=1kb)	ENST00000510362.6	0	RETREG1
peak_27155	chr4	40548318	40548754	437	6.80065	127.447	Intron (ENST00000295971.12/54502, intron 1 of 6)	ENST00000381795.10	-32345	RBM47
peak_33038	chr7	44150448	44150837	390	8.7912	127.429	Intron (ENST00000673284.1/2645, intron 4 of 10)	ENST00000473353.1	-3323	GCK
peak_34488	chr8	8290270	8290654	385	8.7912	127.429	Distal Intergenic	ENST00000587202.1	48642	FAM86B3P
peak_9767	chr13	98293111	98293925	815	6.61665	127.382	Intron (ENST00000595437.5/10160, intron 2 of 27)	ENST00000601361.1	-34266	LOC105370327
peak_34509	chr8	8692003	8692348	346	14.0695	127.381	Distal Intergenic	ENST00000519106.2	-9589	CLDN23
peak_24446	chr3	14672270	14672652	383	15.7455	127.323	Promoter (2-3kb)	ENST00000435614.5	-2489	C3orf20
peak_11597	chr14_KI270847v1_alt	78262	78771	510	19.7844	127.231	Intron (ENST00000626153.2/3705, intron 5 of 10)	ENST00000631274.1	32023	CHGA
peak_17327	chr19	6681675	6682038	364	19.7844	127.231	Promoter (1-2kb)	ENST00000599899.5	1322	C3
peak_29786	chr5	139809103	139809450	348	16.8629	127.21	5' UTR	ENST00000651792.1	-12440	PSD2
peak_1778	chr1	145708121	145708656	536	7.64475	127.044	Promoter (<=1kb)	ENST00000443667.1	0	PDZK1
peak_6574	chr11	73193708	73194261	554	7.64475	127.044	Distal Intergenic	ENST00000393597.7	-24020	P2RY2
peak_20670	chr2	201985690	201986059	370	7.64475	127.044	Distal Intergenic	ENST00000286201.3	-47796	FZD7
peak_18761	chr2	28360964	28361382	419	9.20773	126.913	Distal Intergenic	ENST00000460736.1	-31066	FOSL2
peak_20051	chr2	132582462	132582923	462	11.7374	126.901	Intron (ENST00000329321.4/2863, intron 1 of 1)	ENST00000470071.1	-21518	GPR39
peak_18050	chr19	45577216	45578090	875	9.40193	126.743	Intron (ENST00000323060.3/80207, intron 1 of 1)	ENST00000263275.5	6712	OPA3
peak_25079	chr3	64612832	64613668	837	9.40193	126.743	Promoter (2-3kb)	ENST00000481060.2	2482	ADAMTS9
peak_2573	chr1	202058687	202059022	336	8.20874	126.731	Distal Intergenic	ENST00000475698.1	44909	ELF3
peak_1692	chr1	120019101	120019510	410	10.2433	126.665	Intron (ENST00000256646.7/4853, intron 2 of 33)	ENST00000489731.1	10453	NOTCH2
peak_11112	chr14	95530439	95530814	376	9.65689	126.639	Promoter (2-3kb)	ENST00000553672.1	-2689	GLRX5
peak_28124	chr4	168691651	168692359	709	9.65689	126.639	Intron (ENST00000505667.6/23022, intron 8 of 21)	ENST00000649826.1	-19222	PALLD
peak_29527	chr5	122869198	122869842	645	9.65689	126.639	Intron (ENST00000513613.5/28966, intron 1 of 4)	ENST00000511545.5	23535	SNX24
peak_630	chr1	25476180	25476727	548	9.93613	126.611	Intron (ENST00000399766.7/55219, intron 4 of 8)	ENST00000470035.1	27287	MACO1
peak_39112	chrX	134670543	134670940	398	8.75473	126.487	Intron (ENST00000476971.5/10761, intron 1 of 2)	ENST00000359237.9	-12072	PLAC1
peak_18058	chr19	45878008	45878450	443	12.1406	126.474	Distal Intergenic	ENST00000302165.5	7691	IRF2BP1
peak_16923	chr18	54166643	54166938	296	24.4743	126.47	Intron (ENST00000256429.8/8932, intron 3 of 6)	ENST00000579025.1	-6530	MBD2
peak_28573	chr5	16626506	16627047	542	7.76512	126.467	Intron (ENST00000499131.1/101929524, intron 3 of 3)	ENST00000684521.1	-9405	RETREG1
peak_23015	chr21	36612990	36613402	413	7.27108	126.341	Distal Intergenic	ENST00000457669.1	23631	LOC105369308
peak_10001	chr13	113548853	113549188	336	21.8175	126.305	Promoter (<=1kb)	ENST00000619336.1	520	TMCO3
peak_23580	chr22	23179398	23179764	367	21.8175	126.305	Promoter (<=1kb)	ENST00000479188.5	0	BCR
peak_38978	chrX	110173176	110173581	406	8.06154	126.299	3' UTR	ENST00000464177.1	28321	TMEM164
peak_19281	chr2	72572454	72572893	440	13.9905	126.22	Intron (ENST00000272427.11/23233, intron 7 of 21)	ENST00000485398.1	-56700	EXOC6B
peak_16355	chr17_GL383564v2_alt	16637	16972	336	7.61601	126.165	Intron (ENST00000574488.1/100505782, intron 3 of 3)	ENST00000574588.1	8224	KRT37
peak_24487	chr3	16417323	16417692	370	7.61601	126.165	Intron (ENST00000432519.5/23180, intron 2 of 8)	ENST00000495666.5	17078	RFTN1
peak_9945	chr13	112213531	112213836	306	13.279	126.102	Distal Intergenic	ENST00000668240.1	16170	LINC01070
peak_23184	chr21	41699520	41700107	588	13.279	126.102	Distal Intergenic	ENST00000457881.5	13948	LINC00479
peak_6233	chr11	63620011	63620360	350	10.8547	126.032	Intron (ENST00000542805.1/107984336, intron 1 of 1)	ENST00000544269.1	-3128	PLAAT3
peak_21484	chr20	17895139	17895480	342	10.8547	126.032	Distal Intergenic	ENST00000484809.1	48142	SNX5
peak_14242	chr16	82083955	82084323	369	16.7575	125.957	Intron (ENST00000199936.9/3294, intron 3 of 4)	ENST00000566838.2	15678	HSD17B2
peak_25959	chr3	154218781	154219091	311	6.93058	125.934	Intron (ENST00000356448.8/26084, intron 10 of 14)	ENST00000483068.1	-6694	ARHGEF26
peak_25259	chr3	81809338	81809735	398	8.53584	125.901	Distal Intergenic	ENST00000671096.1	-30779	LOC105377178
peak_33706	chr7	105581443	105581811	369	8.53584	125.901	Promoter (<=1kb)	ENST00000480514.6	0	EFCAB10
peak_10902	chr14	81287364	81287684	321	19.649	125.895	Intron (ENST00000555447.5/85439, intron 5 of 7)	ENST00000555284.1	-8546	STON2
peak_23335	chr21	44903264	44903640	377	19.649	125.895	3' UTR	ENST00000320216.10	6990	ITGB2
peak_14757	chr17	4247744	4248396	653	6.82843	125.854	Intron (ENST00000341657.9/51479, intron 1 of 24)	ENST00000570934.5	-5294	ANKFY1
peak_17767	chr19	31418104	31418470	367	11.6781	125.826	Distal Intergenic	ENST00000240587.5	-68668	TSHZ3
peak_33196	chr7	64639388	64639869	482	11.6781	125.826	Distal Intergenic	ENST00000395391.2	-26230	ZNF107
peak_34806	chr8	30531366	30531799	434	8.17604	125.821	Intron (ENST00000339877.8/11030, intron 5 of 6)	ENST00000522099.1	-13401	RBPMS
peak_37987	chr9	130187066	130187623	558	10.483	125.791	Intron (ENST00000372398.6/23413, intron 1 of 7)	ENST00000493042.1	-6205	NCS1
peak_6357	chr11	67273310	67273612	303	24.2032	125.772	Promoter (2-3kb)	ENST00000530291.5	2372	GRK2
peak_8020	chr12	64611021	64611419	399	9.36071	125.772	Promoter (<=1kb)	ENST00000540088.1	499	RASSF3
peak_24410	chr3	14256577	14256992	416	6.6613	125.767	Distal Intergenic	ENST00000306024.4	77760	LSM3
peak_35946	chr8	127911092	127911565	474	6.57255	125.757	Intron (ENST00000667305.1/5820, intron 2 of 8)	ENST00000669407.1	-4994	PVT1
peak_29645	chr5	133249299	133250037	739	7.37045	125.677	Promoter (2-3kb)	ENST00000507112.1	2227	FSTL4
peak_1507	chr1	111514800	111515098	299	19.8504	125.671	Intron (ENST00000369717.8/57413, intron 1 of 5)	ENST00000369716.9	-11167	TMIGD3
peak_26765	chr4	4654935	4655257	323	28.2223	125.374	Intron (ENST00000664571.1/100507266, intron 4 of 4)	ENST00000514763.1	112517	STX18-AS1
peak_36429	chr9	4923099	4923422	324	28.2223	125.374	Distal Intergenic	ENST00000636127.1	-60968	JAK2
peak_13996	chr16	71409821	71410249	429	32.4771	125.219	Intron (ENST00000567469.2/105371332, intron 3 of 5)	ENST00000567469.2	16215	LOC105371332
peak_16537	chr18	9869929	9870291	363	32.4771	125.219	Distal Intergenic	ENST00000577284.1	13885	RAB31
peak_31065	chr6	42075306	42075737	432	6.2351	125.119	Intron (ENST00000494547.5/129685, intron 8 of 9)	ENST00000482432.1	24382	TAF8
peak_6452	chr11	69541661	69542084	424	13.9114	125.059	Distal Intergenic	ENST00000642898.1	56050	LINC01488
peak_25907	chr3	150308575	150308993	419	13.9114	125.059	Distal Intergenic	ENST00000471222.3	-11970	LINC01214
peak_1909	chr1	150981722	150982158	437	7.44779	125.03	Promoter (<=1kb)	ENST00000474997.1	-91	ANXA9
peak_6302	chr11	65458500	65458877	378	24.2846	125.012	Intron (ENST00000309775.8/101927789, intron 2 of 2)	ENST00000309775.8	3187	LOC101927789
peak_8151	chr12	79022850	79023239	390	10.802	124.99	Intron (ENST00000393240.7/6857, intron 3 of 11)	ENST00000552744.5	-22392	SYT1
peak_38976	chrX	110168172	110168587	416	17.904	124.987	Intron (ENST00000372072.7/84187, intron 4 of 5)	ENST00000464177.1	23317	TMEM164
peak_9974	chr13	112968703	112969152	450	13.206	124.967	Promoter (<=1kb)	ENST00000535094.7	-62	MCF2L
peak_17485	chr19	13851057	13851369	313	13.206	124.967	Distal Intergenic	ENST00000587762.2	-8129	MIR23AHG
peak_19093	chr2	54904940	54905274	335	13.206	124.967	Intron (ENST00000356458.7/400954, intron 24 of 41)	ENST00000674035.1	5299	EML6
peak_23033	chr21	37446569	37446857	289	13.206	124.967	Intron (ENST00000646523.1/1859, intron 2 of 11)	ENST00000462274.2	-25923	DYRK1A
peak_26425	chr3	192818149	192818486	338	6.55049	124.945	Intron (ENST00000392452.3/151963, intron 1 of 1)	ENST00000450716.5	-50385	FGF12
peak_25629	chr3	127544054	127544429	376	21.6595	124.918	Distal Intergenic	ENST00000635368.1	6117	LINC02034
peak_13188	chr16	11183099	11183750	652	21.5015	124.918	Distal Intergenic	ENST00000572466.2	-12427	LOC107984859
peak_23343	chr21	45054505	45054911	407	21.5015	124.918	Distal Intergenic	ENST00000415143.1	17328	SSR4P1
peak_3403	chr10	5115887	5116377	491	15.5559	124.892	Distal Intergenic	ENST00000603484.1	10612	AKR1C3
peak_12597	chr15	89827893	89828301	409	9.31948	124.801	Distal Intergenic	ENST00000558926.1	9653	AP3S2
peak_31324	chr6	74969300	74970332	1033	9.31948	124.801	Distal Intergenic	ENST00000681086.1	118208	COL12A1
peak_5044	chr10	113958533	113958976	444	10.4331	124.767	Distal Intergenic	ENST00000369295.4	-84890	ADRB1
peak_14677	chr16_KI270853v1_alt	2155774	2156112	339	21.2923	124.755	Distal Intergenic	ENST00000618131.1	115482	NPIPA7
peak_12445	chr15	81813151	81813425	275	11.6189	124.755	Intron (ENST00000559428.2/102723985, intron 1 of 2)	ENST00000668584.1	-15081	LOC102723985
peak_27829	chr4	132540558	132540961	404	11.6189	124.755	Distal Intergenic	ENST00000667267.1	-50103	LINC01256
peak_12816	chr15	100516736	100517627	892	9.57069	124.673	Intron (ENST00000679737.1/204219, intron 2 of 11)	ENST00000679737.1	11323	CERS3
peak_20198	chr2	149422968	149423298	331	9.57069	124.673	Intron (ENST00000409381.5/130574, intron 1 of 4)	ENST00000392854.4	55256	LYPD6
peak_638	chr1	25757102	25757542	441	8.68179	124.613	Intron (ENST00000374332.9/57134, intron 5 of 11)	ENST00000496532.5	-14527	MAN1C1
peak_34551	chr8	11575579	11575926	348	19.5135	124.564	Promoter (<=1kb)	ENST00000653131.1	-331	LINC00208
peak_20887	chr2	219399873	219400587	715	7.10019	124.482	Promoter (<=1kb)	ENST00000523282.5	0	DNPEP
peak_15312	chr17	41506445	41507072	628	8.29872	124.46	Promoter (<=1kb)	ENST00000590425.1	-740	KRT13
peak_37643	chr9	114545159	114545561	403	8.29872	124.46	Distal Intergenic	ENST00000673697.1	-39686	WHRN
peak_8090	chr12	70249842	70250189	348	7.55854	124.413	Intron (ENST00000547780.5/4848, intron 2 of 3)	ENST00000551043.5	6091	CNOT2
peak_34666	chr8	22734829	22735178	350	20.8642	124.376	Intron (ENST00000523627.1/107986925, intron 1 of 4)	ENST00000519624.1	-9440	LOC107986925
peak_7893	chr12	53983284	53983668	385	6.9882	124.359	Promoter (1-2kb)	ENST00000513165.1	1090	HOXC-AS3
peak_20717	chr2	207173702	207174026	325	8.87735	124.296	Exon (ENST00000435643.1/ENST00000435643.1, exon 1 of 5)	ENST00000457962.5	-6435	KLF7
peak_33225	chr7	66016087	66016417	331	8.87735	124.296	Distal Intergenic	ENST00000411872.1	15127	LOC105375336
peak_3661	chr10	21870796	21871135	340	12.0142	124.292	Intron (ENST00000376980.8/64215, intron 8 of 11)	ENST00000483085.1	-9890	DNAJC1
peak_8913	chr12	124828198	124828856	659	12.0142	124.292	Intron (ENST00000261693.11/949, intron 1 of 12)	ENST00000544327.1	-10491	SCARB1
peak_23705	chr22	29386122	29386513	392	12.0142	124.292	Promoter (1-2kb)	ENST00000650462.1	-1396	RFPL1
peak_4657	chr10	88385556	88385920	365	14.5727	124.236	Intron (ENST00000371947.7/55328, intron 4 of 6)	ENST00000437752.2	197270	RNLS
peak_10533	chr14	64539164	64539525	362	14.5727	124.236	Promoter (<=1kb)	ENST00000648003.1	96	HSPA2-AS1
peak_3657	chr10	21630437	21630884	448	8.4656	124.044	Intron (ENST00000631589.1/8028, intron 8 of 22)	ENST00000651405.1	5746	MLLT10
peak_22489	chr20	57693617	57694278	662	8.4656	124.044	Promoter (1-2kb)	ENST00000395814.5	-1787	PMEPA1
peak_2846	chr1	215425184	215425491	308	8.11065	124.001	Distal Intergenic	ENST00000259154.9	-141813	KCTD3
peak_9851	chr13	106861150	106861534	385	12.5337	123.975	Distal Intergenic	ENST00000664543.1	107903	LOC107984627
peak_32533	chr7	1936365	1936668	304	16.273	123.965	Intron (ENST00000402746.5/8379, intron 15 of 16)	ENST00000437877.1	3881	MAD1L1
peak_10628	chr14	68458992	68459416	425	7.28918	123.955	Intron (ENST00000479335.5/5890, intron 10 of 11)	ENST00000555782.1	-12617	RAD51B
peak_21512	chr20	19133195	19133740	546	13.8324	123.905	Distal Intergenic	ENST00000617956.1	-76399	LOC107985442
peak_38415	chrX	12947895	12948348	454	13.7534	123.905	Distal Intergenic	ENST00000451311.7	-26762	TMSB4X
peak_30013	chr5	160169897	160170264	368	7.67622	123.815	Distal Intergenic	ENST00000393980.8	-17103	FABP6
peak_5817	chr11	19269012	19269413	402	10.3832	123.745	Intron (ENST00000527978.1/105376580, intron 3 of 3)	ENST00000620009.4	-27392	E2F8
peak_1851	chr1	148629404	148629849	446	9.52759	123.692	Intron (ENST00000606877.2/100996763, intron 2 of 7)	ENST00000619423.4	-33393	NBPF14
peak_13953	chr16	69324356	69324913	558	11.5003	123.684	3' UTR	ENST00000566354.1	3145	VPS4A
peak_5072	chr10	114508054	114508386	333	15.4611	123.68	Intron (ENST00000392952.7/3983, intron 1 of 17)	ENST00000369266.7	18444	ABLIM1
peak_15331	chr17	41800709	41801174	466	15.4611	123.68	Distal Intergenic	ENST00000465097.1	5674	P3H4
peak_24800	chr3	48425117	48425426	310	15.4611	123.68	Promoter (<=1kb)	ENST00000449094.5	-506	PLXNB1
peak_2582	chr1	202105399	202105807	409	10.0537	123.642	Distal Intergenic	ENST00000683302.1	-17079	GPR37L1
peak_22662	chr20	63198157	63199003	847	9.80067	123.628	Intron (ENST00000370339.8/54915, intron 4 of 4)	ENST00000370339.8	17128	YTHDF1
peak_16041	chr17	74758250	74758636	387	7.93511	123.602	Intron (ENST00000262613.10/9368, intron 1 of 5)	ENST00000413388.2	-3367	SLC9A3R1
peak_5727	chr11	12834224	12834553	330	24.095	123.565	Intron (ENST00000527636.7/7003, intron 3 of 12)	ENST00000525312.1	6103	TEAD1
peak_34669	chr8	22743772	22744184	413	7.52981	123.541	Promoter (<=1kb)	ENST00000519624.1	-434	LOC107986925
peak_21105	chr2	234425605	234425943	339	21.3434	123.537	Distal Intergenic	ENST00000439798.1	28652	LINC01891
peak_22812	chr21	15586850	15587406	557	6.26758	123.468	Intron (ENST00000634644.1/101927745, intron 1 of 11)	ENST00000655203.1	39708	LOC105369302
peak_4532	chr10	79342159	79342558	400	16.5468	123.467	Distal Intergenic	ENST00000498681.5	-4911	PPIF
peak_5841	chr11	19994573	19995469	897	6.66189	123.336	Intron (ENST00000360655.8/89797, intron 11 of 37)	ENST00000533917.5	-27087	NAV2
peak_26056	chr3	161100834	161101261	428	6.50639	123.329	Promoter (<=1kb)	ENST00000652134.1	473	B3GALNT1
peak_13463	chr16	23079640	23080389	750	7.39201	123.301	3' UTR	ENST00000563525.2	6741	USP31
peak_16766	chr18	29004135	29004432	298	19.378	123.235	Distal Intergenic	ENST00000666254.1	-625410	LOC105372045
peak_29763	chr5	139458953	139459343	391	11.1027	123.235	Intron (ENST00000515823.2/641700, intron 1 of 11)	ENST00000515823.2	3364	ECSCR
peak_6344	chr11	67022452	67022892	441	11.9509	123.206	Promoter (<=1kb)	ENST00000525457.5	0	SYT12
peak_22645	chr20	62644128	62644653	526	11.9509	123.206	Promoter (1-2kb)	ENST00000497209.5	1608	SLCO4A1
peak_31700	chr6	119967688	119968396	709	8.43048	123.121	Distal Intergenic	ENST00000579460.1	-46783	MIR3144
peak_36683	chr9	37953611	37954445	835	8.43048	123.121	Intron (ENST00000540557.1/6461, intron 5 of 11)	ENST00000496760.5	-49258	SLC25A51
peak_7448	chr12	12586964	12587401	438	7.26209	123.098	Distal Intergenic	ENST00000298573.9	-24101	DUSP16
peak_6689	chr11	78848971	78849264	294	14.4865	123.057	Intron (ENST00000278550.12/26011, intron 12 of 33)	ENST00000533525.1	-43560	TENM4
peak_7084	chr11	119909910	119910365	456	14.4865	123.057	Intron (ENST00000662653.1/105369526, intron 1 of 2)	ENST00000662653.1	17210	LOC105369526
peak_20104	chr2	137490900	137491274	375	14.4865	123.057	Intron (ENST00000409968.6/80731, intron 15 of 27)	ENST00000480352.1	-150969	THSD7B
peak_32183	chr6	158835045	158835427	383	14.4865	123.057	Distal Intergenic	ENST00000367075.4	-15677	EZR
peak_37790	chr9	125460803	125461266	464	7.16572	122.929	Intron (ENST00000373511.6/79109, intron 9 of 10)	ENST00000496658.5	-9702	MAPKAP1
peak_23106	chr21	39666852	39667371	520	10.6966	122.921	3' UTR	ENST00000380618.5	9525	B3GALT5
peak_29697	chr5	135296955	135297372	418	9.23703	122.864	Intron (ENST00000624272.3/100996485, intron 3 of 5)	ENST00000555438.2	-40567	PITX1-AS1
peak_36823	chr9	72009768	72010214	447	9.23703	122.864	Distal Intergenic	ENST00000655511.1	-50362	LOC101927108
peak_22658	chr20	63090935	63091682	748	7.04893	122.791	Exon (ENST00000658410.1/ENST00000658410.1, exon 2 of 2)	ENST00000433161.1	-10523	HAR1A
peak_16955	chr18	57794342	57794630	289	22.0451	122.786	Intron (ENST00000648908.2/5205, intron 1 of 27)	ENST00000642462.1	7358	ATP8B1
peak_6324	chr11	66137421	66137793	373	6.17458	122.76	Intron (ENST00000320580.9/55690, intron 1 of 23)	ENST00000527380.1	36658	PACS1
peak_29160	chr5	77167924	77168424	501	13.6744	122.752	Intron (ENST00000646262.1/8622, intron 3 of 23)	ENST00000643819.1	24027	ZBED3-AS1
peak_2082	chr1	161588842	161589223	382	8.60885	122.74	Promoter (2-3kb)	ENST00000467903.5	-2927	FCGR2C
peak_869	chr1	40899423	40899853	431	13.0602	122.707	Distal Intergenic	ENST00000372638.4	-37060	CITED4
peak_21012	chr2	227703200	227703632	433	7.90351	122.703	Promoter (<=1kb)	ENST00000419059.1	-223	SLC19A3
peak_1887	chr1	150017390	150017892	503	7.50108	122.666	Distal Intergenic	ENST00000581312.6	-6664	OTUD7B
peak_15765	chr17	62759865	62760501	637	8.23099	122.629	Promoter (<=1kb)	ENST00000582568.1	0	MARCHF10
peak_35564	chr8	101504039	101504438	400	6.83333	122.604	Intron (ENST00000646743.1/79977, intron 1 of 15)	ENST00000395927.1	11281	GRHL2
peak_2615	chr1	203086687	203087265	579	15.3662	122.469	Promoter (<=1kb)	ENST00000241651.5	-675	MYOG
peak_12798	chr15	99452395	99452815	421	15.3662	122.469	Distal Intergenic	ENST00000559569.1	-51080	LINC02244
peak_34871	chr8	37684366	37684899	534	17.667	122.422	Distal Intergenic	ENST00000331569.6	-10883	ZNF703
peak_11599	chr14_KI270847v1_alt	96463	96779	317	37.714	122.305	Intron (ENST00000626153.2/3705, intron 5 of 10)	ENST00000628382.2	16722	ITPK1
peak_22726	chr21	6052090	6052381	292	27.7482	122.295	Distal Intergenic	ENST00000624561.1	-7959	LOC102724354
peak_26751	chr4	3946778	3947139	362	16.3361	122.221	Exon (ENST00000511488.5/348926, exon 5 of 6)	ENST00000506770.5	6026	FAM86EP
peak_17165	chr19	1185591	1185985	395	8.39536	122.198	Intron (ENST00000585748.2/6794, intron 2 of 4)	ENST00000585748.2	8033	STK11
peak_13583	chr16	29202253	29202772	520	11.0469	122.186	Intron (ENST00000675058.1/440352, intron 1 of 5)	ENST00000671600.1	16067	LOC101928188
peak_16619	chr18	13394945	13395399	455	11.0469	122.186	Intron (ENST00000679177.1/753, intron 3 of 5)	ENST00000677867.1	7604	LDLRAD4
peak_30377	chr6	2040551	2040913	363	21.1854	122.155	Promoter (2-3kb)	ENST00000530459.1	2520	GMDS
peak_8596	chr12	115102027	115102325	299	11.8877	122.121	Distal Intergenic	ENST00000669628.1	339379	LOC107984437
peak_16135	chr17	77126526	77126861	336	23.9053	122.116	Promoter (1-2kb)	ENST00000586429.5	-1012	SEC14L1
peak_21817	chr20	38059820	38060201	382	7.61696	122.057	Intron (ENST00000462548.6/58490, intron 4 of 5)	ENST00000618318.1	-5677	RPRD1B
peak_5350	chr10	126935544	126935941	398	7.02331	121.95	Intron (ENST00000280333.9/1793, intron 1 of 51)	ENST00000623213.2	30116	DOCK1
peak_17810	chr19	33627472	33628193	722	19.2426	121.907	Intron (ENST00000650847.1/64377, intron 1 of 4)	ENST00000604556.1	5488	CHST8
peak_30629	chr6	14231263	14231624	362	19.2426	121.907	Exon (ENST00000455973.1/ENST00000455973.1, exon 1 of 2)	ENST00000427276.1	53521	LINC01108
peak_37334	chr9	97145672	97146011	340	19.2426	121.907	Intron (ENST00000681517.1/1515, intron 2 of 9)	ENST00000681517.1	10545	CTSV
peak_30335	chr5_KI270897v1_alt	135151	135538	388	14.4003	121.879	Promoter (<=1kb)	ENST00000622284.2	0	GUSBP15
peak_15940	chr17	68390238	68390686	449	32.3768	121.827	Intron (ENST00000448504.6/22901, intron 9 of 11)	ENST00000578554.1	-9470	ARSG
peak_18516	chr2	11512639	11513102	464	8.57238	121.81	Intron (ENST00000628795.2/9687, intron 1 of 2)	ENST00000381486.7	-20943	GREB1
peak_3260	chr10	88402	88713	312	12.3982	121.766	Distal Intergenic	ENST00000564130.2	-14239	TUBB8
peak_10848	chr14	76980502	76980867	366	12.3982	121.766	Intron (ENST00000647580.1/ENST00000647580.1, intron 1 of 1)	ENST00000553613.1	20864	LINC01629
peak_38522	chrX	21914573	21914881	309	8.19712	121.717	Distal Intergenic	ENST00000404933.7	-25828	SMS
peak_2874	chr1	218436958	218437309	352	13.5954	121.604	Promoter (2-3kb)	ENST00000479322.1	2832	TGFB2
peak_14301	chr16	84786516	84786921	406	13.5954	121.604	Distal Intergenic	ENST00000567526.1	18249	USP10
peak_14354	chr16	85457247	85457781	535	13.5954	121.604	Intron (ENST00000637419.1/23199, intron 2 of 2)	ENST00000635906.1	-98186	GSE1
peak_14564	chr16	89314308	89314669	362	13.5954	121.604	Promoter (<=1kb)	ENST00000568924.1	-723	ANKRD11
peak_10733	chr14	73602150	73602534	385	12.9872	121.582	Intron (ENST00000664243.1/ENST00000664243.1, intron 1 of 1)	ENST00000554229.1	-8411	ACOT6
peak_13316	chr16	16019580	16019975	396	12.9872	121.582	Intron (ENST00000574224.2/4363, intron 5 of 11)	ENST00000679043.1	11764	ABCC1
peak_27121	chr4	39465014	39465349	336	12.9872	121.582	Promoter (2-3kb)	ENST00000640672.1	2796	LIAS
peak_12582	chr15	89450462	89450802	341	7.33623	121.576	Distal Intergenic	ENST00000558360.1	28628	RHCG
peak_21936	chr20	44693013	44693447	435	7.74032	121.473	Promoter (2-3kb)	ENST00000415889.2	2649	LINC01260
peak_25333	chr3	99944460	99944785	326	8.72564	121.468	Intron (ENST00000463526.1/84319, intron 1 of 3)	ENST00000577308.1	19613	MIR3921
peak_37821	chr9	126327332	126327654	323	26.4007	121.293	Promoter (<=1kb)	ENST00000489637.3	470	MVB12B
peak_13309	chr16	15487809	15488132	324	8.01256	121.289	Intron (ENST00000568766.1/255027, intron 1 of 1)	ENST00000452191.6	-14134	BMERB1
peak_29701	chr5	135410353	135410722	370	8.36025	121.276	Distal Intergenic	ENST00000506532.5	-10439	MACROH2A1
peak_11419	chr14	105603469	105603852	384	15.2714	121.262	Distal Intergenic	ENST00000616769.1	-17264	MIR8071-1
peak_22220	chr20	50395252	50395619	368	15.2714	121.262	Distal Intergenic	ENST00000441214.1	-73910	LINC01271
peak_15134	chr17	28525307	28525700	394	7.58733	121.178	Promoter (1-2kb)	ENST00000226247.2	1366	FOXN1
peak_11402	chr14	105322780	105323199	420	17.5484	121.142	Intron (ENST00000430725.6/23241, intron 1 of 23)	ENST00000550692.1	-7191	BRF1
peak_21784	chr20	36086891	36087258	368	17.5484	121.142	Intron (ENST00000433587.1/ENST00000433587.1, intron 1 of 1)	ENST00000202028.9	-4246	EPB41L1
peak_26557	chr3	195914627	195915028	402	11.8245	121.035	Promoter (2-3kb)	ENST00000673167.1	-2682	TNK2
peak_11237	chr14	100137217	100137568	352	6.35852	120.955	Promoter (<=1kb)	ENST00000553694.5	111	EVL
peak_5480	chr10	133278779	133279173	395	9.15457	120.935	Promoter (1-2kb)	ENST00000559180.1	-1911	ADAM8
peak_8988	chr12	131069149	131069502	354	6.6862	120.903	Promoter (<=1kb)	ENST00000446583.6	0	ADGRD1
peak_38377	chrX	9810142	9810540	399	8.53591	120.878	Intron (ENST00000380913.8/357, intron 1 of 9)	ENST00000380913.8	23713	SHROOM2
peak_24198	chr22_KI270734v1_random	56497	57003	507	10.5913	120.858	Distal Intergenic	ENST00000617983.1	-15408	LOC102724728
peak_16883	chr18	48974577	48974941	365	8.16326	120.804	Distal Intergenic	ENST00000587659.1	-10636	LOC105372108
peak_32045	chr6	149427761	149428250	490	21.0274	120.774	Distal Intergenic	ENST00000326669.6	27499	SUMO4
peak_2805	chr1	212077972	212078355	384	7.30835	120.711	Promoter (<=1kb)	ENST00000577243.1	359	MIR3122
peak_503	chr1	20357275	20357603	329	14.3141	120.701	3' UTR	ENST00000525343.1	24357	VWA5B1
peak_13910	chr16	68005813	68006143	331	14.3141	120.701	Intron (ENST00000571081.6/54920, intron 1 of 4)	ENST00000575203.5	-5227	DPEP2
peak_18748	chr2	28207991	28208420	430	14.3141	120.701	Intron (ENST00000344773.6/9577, intron 7 of 12)	ENST00000418963.2	102070	LOC100505716
peak_27389	chr4	78310131	78310481	351	14.3141	120.701	Intron (ENST00000508900.2/80144, intron 15 of 19)	ENST00000682583.1	42892	FRAS1
peak_35443	chr8	97008746	97009156	411	14.3141	120.701	Intron (ENST00000220763.10/10404, intron 5 of 7)	ENST00000522617.3	-20313	CPQ
peak_6874	chr11	101078444	101078897	454	10.2335	120.695	Intron (ENST00000325455.10/5241, intron 3 of 7)	ENST00000533207.5	-14419	PGR
peak_18025	chr19	44737704	44738024	321	23.7157	120.669	Distal Intergenic	ENST00000403534.7	-9681	BCL3
peak_26969	chr4	17700873	17701412	540	9.62006	120.659	Intron (ENST00000265018.4/27146, intron 5 of 17)	ENST00000265018.4	80209	FAM184B
peak_4751	chr10	95716767	95717119	353	32.8887	120.655	Intron (ENST00000453258.6/953, intron 1 of 9)	ENST00000453258.6	4988	ENTPD1
peak_39232	chrX	152896427	152896741	315	30.6763	120.651	Distal Intergenic	ENST00000318504.11	-17701	ZNF185
peak_1955	chr1	153478720	153479046	327	9.91142	120.634	Distal Intergenic	ENST00000368723.4	-18069	S100A7
peak_37153	chr9	90479744	90480070	327	9.91142	120.634	Intron (ENST00000665506.1/340515, intron 5 of 6)	ENST00000427523.1	-12799	LINC01501
peak_7661	chr12	39443172	39443507	336	11.3225	120.49	Promoter (<=1kb)	ENST00000361961.7	0	KIF21A
peak_26503	chr3	194342660	194342974	315	11.3225	120.49	5' UTR	ENST00000429275.1	8344	CPN2
peak_19051	chr2	47043464	47043890	427	13.5164	120.457	Promoter (2-3kb)	ENST00000496991.3	-2425	TTC7A
peak_21344	chr20	2207744	2208088	345	13.5164	120.457	Promoter (<=1kb)	ENST00000651531.1	416	TGM3
peak_22792	chr21	15204196	15204662	467	13.5164	120.457	Intron (ENST00000673983.1/ENST00000673983.1, intron 2 of 4)	ENST00000674143.1	-65547	LOC107985483
peak_39253	chrX	154419921	154420255	335	13.5164	120.457	Promoter (<=1kb)	ENST00000498029.1	0	TAFAZZIN
peak_26626	chr4	617721	618037	317	7.97986	120.391	Exon (ENST00000665587.1/105374338, exon 2 of 2)	ENST00000496514.6	-7536	PDE6B
peak_36374	chr9	1050282	1050746	465	6.94642	120.271	Promoter (<=1kb)	ENST00000382255.7	0	DMRT2
peak_8844	chr12	123516256	123516791	536	8.89166	120.224	Promoter (1-2kb)	ENST00000340724.6	-1828	RILPL1
peak_11572	chr14_KI270846v1_alt	147569	147855	287	32.5845	120.084	Distal Intergenic	ENST00000633766.1	-237893	FAM30A
peak_34756	chr8	29282900	29283278	379	7.41488	120.059	Distal Intergenic	ENST00000522355.5	-19776	KIF13B
peak_32155	chr6	157469457	157469793	337	15.1766	120.058	Intron (ENST00000414563.6/79683, intron 1 of 8)	ENST00000577768.1	-59339	MIR3692
peak_27719	chr4	114326356	114326760	405	9.11335	119.974	Distal Intergenic	ENST00000507710.1	-272010	UGT8
peak_2250	chr1	177620649	177621045	397	11.7613	119.955	Intron (ENST00000663166.1/ENST00000663166.1, intron 1 of 4)	ENST00000427173.1	-79479	LINC01741
peak_17184	chr19	1782641	1783088	448	11.7613	119.955	3' UTR	ENST00000526847.1	7729	ATP8B3
peak_31275	chr6	63491079	63491406	328	11.7613	119.955	Distal Intergenic	ENST00000648894.1	-30340	PTP4A1
peak_3710	chr10	25057643	25057963	321	17.4299	119.866	Intron (ENST00000648191.1/101929025, intron 3 of 4)	ENST00000615958.4	4316	ENKUR
peak_26277	chr3	182699749	182700224	476	7.28046	119.853	Distal Intergenic	ENST00000492416.2	55535	LINC02031
peak_22172	chr20	49889223	49889684	462	10.5386	119.83	Promoter (2-3kb)	ENST00000490250.1	2852	SLC9A8
peak_28050	chr4	158161616	158161943	328	10.5386	119.83	Promoter (1-2kb)	ENST00000590648.5	-1935	GASK1B
peak_14474	chr16	87834480	87834878	399	9.35519	119.789	Promoter (<=1kb)	ENST00000617557.1	0	MIR6775
peak_1883	chr1	149795458	149795833	376	10.1835	119.681	Intron (ENST00000545683.1/440689, intron 1 of 1)	ENST00000489704.1	5090	FCGR1A
peak_3267	chr10	126847	127337	491	10.1835	119.681	Distal Intergenic	ENST00000439456.5	-7128	ZMYND11
peak_13641	chr16	30667610	30668182	573	9.57491	119.672	Promoter (<=1kb)	ENST00000494101.1	0	FBRS
peak_16981	chr18	59954262	59954624	363	9.86401	119.633	Distal Intergenic	ENST00000590596.1	54226	PMAIP1
peak_23587	chr22	23269569	23270095	527	9.86401	119.633	Intron (ENST00000359540.7/613, intron 5 of 21)	ENST00000426721.2	6802	FBXW4P1
peak_27785	chr4	125419885	125420392	508	8.64978	119.587	Intron (ENST00000674496.2/79633, intron 6 of 16)	ENST00000509444.1	-25719	FAT4
peak_5325	chr10	126066367	126066823	457	14.2279	119.529	Promoter (<=1kb)	ENST00000482291.1	183	ADAM12
peak_14342	chr16	85311015	85311522	508	14.2279	119.529	Intron (ENST00000637419.1/23199, intron 1 of 2)	ENST00000583199.1	-4690	MIR5093
peak_15399	chr17	47521195	47521728	534	14.2279	119.529	Promoter (1-2kb)	ENST00000525007.5	-1214	NPEPPS
peak_9249	chr13	30742942	30743295	354	7.52806	119.429	Promoter (<=1kb)	ENST00000479597.1	606	ALOX5AP
peak_11812	chr15	42085053	42085648	596	20.8693	119.401	Promoter (1-2kb)	ENST00000560132.1	-1015	PLA2G4D
peak_21697	chr20	31672538	31672871	334	20.8693	119.401	Intron (ENST00000376062.6/598, intron 1 of 1)	ENST00000412972.1	-13345	BCL2L1-AS1
peak_5563	chr11	1772533	1772934	402	6.83848	119.351	Distal Intergenic	ENST00000449749.1	5454	LOC105376517
peak_8528	chr12	110247429	110248078	650	13.4373	119.309	Distal Intergenic	ENST00000552636.2	-32678	ATP2A2
peak_1641	chr1	116879741	116880096	356	8.85215	119.275	Distal Intergenic	ENST00000393203.3	-29820	PTGFRN
peak_26119	chr3	168953491	168953846	356	8.85215	119.275	Distal Intergenic	ENST00000650951.1	-49176	LINC01997
peak_13483	chr16	23381368	23381780	413	18.9717	119.266	Downstream (<=300bp)	ENST00000563164.1	11512	COG7
peak_18563	chr2	16019316	16019595	280	18.9717	119.266	Intron (ENST00000652394.1/104797537, intron 1 of 4)	ENST00000652394.1	5388	GACAT3
peak_4179	chr10	60031506	60032067	562	10.8796	119.049	Intron (ENST00000280772.7/288, intron 43 of 43)	ENST00000489505.2	12736	ANK3
peak_29408	chr5	107265246	107265829	584	8.42651	119.024	Distal Intergenic	ENST00000510359.1	122724	EFNA5
peak_30247	chr5	178116346	178116757	412	7.25257	118.996	Promoter (2-3kb)	ENST00000274605.6	2814	N4BP3
peak_7719	chr12	45987664	45987996	333	11.6981	118.876	Promoter (2-3kb)	ENST00000266589.10	2569	SCAF11
peak_14338	chr16	85288143	85288604	462	11.6981	118.876	Intron (ENST00000637419.1/23199, intron 1 of 2)	ENST00000366314.4	5185	LINC00311
peak_31632	chr6	112019032	112019429	398	7.12663	118.831	Distal Intergenic	ENST00000230529.9	-34646	CCN6
peak_35613	chr8	102788953	102789372	420	7.12663	118.831	Distal Intergenic	ENST00000522715.1	-16145	GASAL1
peak_17951	chr19	40466059	40466469	411	7.61797	118.824	Promoter (<=1kb)	ENST00000595535.5	0	SPTBN4
peak_4391	chr10	74743302	74743704	403	10.4859	118.804	Distal Intergenic	ENST00000648828.1	-81223	KAT6B
peak_13469	chr16	23148581	23148895	315	10.4859	118.804	Promoter (<=1kb)	ENST00000219689.12	557	USP31
peak_9965	chr13	112761856	112762274	419	36.9288	118.764	Intron (ENST00000375645.8/23250, intron 1 of 29)	ENST00000446442.1	-7163	ATP11A-AS1
peak_16818	chr18	43876753	43877050	298	9.52976	118.688	Distal Intergenic	ENST00000585604.1	-599254	SYT4
peak_30171	chr5	174461282	174461636	355	9.52976	118.688	Intron (ENST00000515513.5/101928176, intron 2 of 4)	ENST00000504512.5	-42047	LINC01411
peak_9502	chr13	48001353	48001716	364	10.1336	118.67	Promoter (<=1kb)	ENST00000643023.1	-48	SUCLA2
peak_10378	chr14	53231233	53231617	385	10.1336	118.67	Intron (ENST00000654605.1/105370502, intron 3 of 3)	ENST00000648066.1	13278	LOC105370504
peak_33878	chr7	121328539	121328932	394	10.1336	118.67	Promoter (<=1kb)	ENST00000222462.3	-68	WNT16
peak_36432	chr9	5268907	5269628	722	8.61185	118.651	Distal Intergenic	ENST00000416837.1	34804	RLN2
peak_25567	chr3	125062720	125063550	831	9.44892	118.6	Exon (ENST00000660549.1/ENST00000660549.1, exon 2 of 2)	ENST00000311127.9	-6723	HEG1
peak_5594	chr11	2483559	2483928	370	17.3114	118.594	Intron (ENST00000496887.6/3784, intron 2 of 6)	ENST00000380776.4	21672	KCNQ1
peak_6243	chr11	63874530	63874941	412	17.3114	118.594	Intron (ENST00000377810.8/2011, intron 1 of 17)	ENST00000540169.5	5254	MARK2
peak_22967	chr21	34728499	34728986	488	7.91446	118.593	Intron (ENST00000430635.1/54064, intron 4 of 5)	ENST00000430635.1	8195	LINC00160
peak_37279	chr9	94993042	94993411	370	7.91446	118.593	Intron (ENST00000375315.8/84909, intron 11 of 16)	ENST00000478603.5	-10506	AOPEP
peak_24079	chr22	46377586	46377906	321	7.4688	118.558	Promoter (<=1kb)	ENST00000468025.1	0	CELSR1
peak_29898	chr5	149878084	149878755	672	7.4688	118.558	Intron (ENST00000255266.10/5145, intron 17 of 21)	ENST00000512670.1	-10192	PDE6A
peak_26917	chr4	10656073	10656725	653	24.812	118.556	Promoter (<=1kb)	ENST00000507719.1	0	CLNK
peak_9106	chr13	21529552	21529848	297	8.25489	118.524	Intron (ENST00000382374.9/221154, intron 4 of 11)	ENST00000480341.5	-13891	MICU2
peak_26528	chr3	194875792	194876140	349	16.02	118.511	Distal Intergenic	ENST00000662703.1	106369	LINC01968
peak_28689	chr5	32144604	32145031	428	6.61508	118.45	Intron (ENST00000265070.7/64083, intron 1 of 3)	ENST00000503610.5	29271	GOLPH3
peak_37672	chr9	117406404	117406727	324	11.204	118.368	Intron (ENST00000313400.9/23245, intron 1 of 22)	ENST00000361477.8	8312	ASTN2
peak_14666	chr16_KI270853v1_alt	1677475	1677852	378	14.1417	118.359	Intron (ENST00000622828.3/4363, intron 5 of 31)	ENST00000632908.1	5059	ABCC1
peak_28621	chr5	20501898	20502316	419	14.1417	118.359	Intron (ENST00000507958.5/1016, intron 1 of 14)	ENST00000507632.2	73547	CDH18
peak_37032	chr9	87465823	87466325	503	8.81264	118.329	Distal Intergenic	ENST00000358077.9	-30903	DAPK1
peak_17518	chr19	14844155	14844561	407	13.3583	118.165	Intron (ENST00000641129.1/390892, intron 1 of 1)	ENST00000641129.1	4361	OR7A10
peak_36087	chr8	138945005	138945352	348	7.22468	118.14	Distal Intergenic	ENST00000303045.11	-30964	COL22A1
peak_6346	chr11	67028869	67029198	330	20.7389	118.111	Promoter (<=1kb)	ENST00000525149.1	-902	SYT12
peak_27002	chr4	24482344	24482693	350	8.39004	118.099	Distal Intergenic	ENST00000384964.1	37597	MIR573
peak_14020	chr16	72913250	72913875	626	6.05353	118.076	Intron (ENST00000268489.10/463, intron 3 of 9)	ENST00000563625.1	-23416	ZFHX3
peak_11625	chr14_KI270847v1_alt	1073766	1074399	634	9.03089	118.059	Promoter (1-2kb)	ENST00000629617.2	-1783	ASB2
peak_23882	chr22	37887694	37888107	414	9.03089	118.059	Promoter (<=1kb)	ENST00000460638.1	990	EIF3L
peak_9773	chr13	98419935	98420349	415	20.7113	118.03	Intron (ENST00000595437.5/10160, intron 16 of 27)	ENST00000423063.2	-10694	FARP1
peak_24345	chr3	11768053	11768337	285	20.7113	118.03	Intron (ENST00000623028.1/9686, intron 1 of 5)	ENST00000623028.1	3013	VGLL4
peak_36546	chr9	20478386	20478828	443	20.7113	118.03	Intron (ENST00000380338.9/4300, intron 2 of 10)	ENST00000579189.1	23514	MIR4474
peak_14578	chr16	89552809	89553146	338	10.7681	118.009	Promoter (<=1kb)	ENST00000569720.2	292	SPG7
peak_15662	chr17	59558082	59558395	314	10.7681	118.009	Distal Intergenic	ENST00000580218.5	-7163	DHX40
peak_33975	chr7	131544798	131545485	688	18.8362	117.948	Intron (ENST00000446198.5/5420, intron 1 of 6)	ENST00000446198.5	11078	PODXL
peak_15328	chr17	41793183	41793551	369	7.58738	117.945	Distal Intergenic	ENST00000437187.5	-6252	JUP
peak_17862	chr19	35318982	35319410	429	6.98134	117.857	Promoter (<=1kb)	ENST00000598537.5	0	CD22
peak_20279	chr2	158507270	158507609	340	9.26899	117.849	Intron (ENST00000389759.8/8502, intron 1 of 21)	ENST00000629219.1	-25576	PKP4
peak_37809	chr9	125675175	125675619	445	9.26899	117.849	Promoter (2-3kb)	ENST00000373498.5	-2532	MAPKAP1
peak_8662	chr12	116915320	116915656	337	11.6349	117.799	Intron (ENST00000652555.1/26259, intron 1 of 10)	ENST00000309909.10	-3037	FBXW8
peak_32179	chr6	158707119	158707483	365	23.3364	117.788	Exon (ENST00000360448.8/94120, exon 8 of 19)	ENST00000611299.5	57065	SYTL3
peak_14015	chr16	72836187	72836607	421	10.4332	117.779	Intron (ENST00000268489.10/463, intron 4 of 9)	ENST00000563625.1	53227	ZFHX3
peak_3206	chr1	241817109	241817566	458	8.57392	117.716	Intron (ENST00000684005.1/ENST00000684005.1, intron 1 of 5)	ENST00000519225.5	-30401	EXO1
peak_6038	chr11	44300804	44301395	592	8.57392	117.716	Intron (ENST00000652299.1/60529, intron 1 of 3)	ENST00000652299.1	8744	ALX4
peak_8927	chr12	124993901	124994179	279	8.57392	117.716	Promoter (<=1kb)	ENST00000672415.1	196	BRI3BP
peak_30131	chr5	173329773	173330098	326	8.57392	117.716	Promoter (1-2kb)	ENST00000519511.1	-1326	STC2
peak_31482	chr6	93165840	93166376	537	8.57392	117.716	Distal Intergenic	ENST00000680608.1	79700	EPHA7
peak_32138	chr6	156794892	156795279	388	8.57392	117.716	Intron (ENST00000346085.10/57492, intron 2 of 20)	ENST00000606121.1	-15161	MIR4466
peak_15852	chr17	65542681	65543152	472	9.4846	117.707	Intron (ENST00000307078.10/8313, intron 3 of 10)	ENST00000578251.1	-5999	AXIN2
peak_33982	chr7	131625737	131626154	418	6.78858	117.695	Distal Intergenic	ENST00000465001.1	-67520	PODXL
peak_21795	chr20	36774247	36774570	324	14.987	117.659	Promoter (<=1kb)	ENST00000373734.8	-429	DSN1
peak_31851	chr6	134644649	134645124	476	14.987	117.659	Intron (ENST00000650393.1/101928304, intron 2 of 8)	ENST00000434593.1	14712	LOC101928304
peak_36435	chr9	5440443	5440764	322	14.987	117.659	Promoter (2-3kb)	ENST00000223864.7	-2518	PLGRKT
peak_36274	chr8	143966668	143967037	370	9.76919	117.644	Intron (ENST00000356346.7/5339, intron 1 of 31)	ENST00000356346.7	6492	PLEC
peak_22230	chr20	50451072	50451885	814	6.59138	117.637	Distal Intergenic	ENST00000541713.5	-58436	PTPN1
peak_10639	chr14	68569942	68570503	562	5.9032	117.588	Intron (ENST00000487861.5/5890, intron 10 of 10)	ENST00000556251.1	24380	RAD51B
peak_7939	chr12	57101806	57102161	356	8.77313	117.382	Promoter (<=1kb)	ENST00000555222.5	286	STAT6
peak_23460	chr22	18830621	18831144	524	12.1273	117.367	Intron (ENST00000445651.1/ENST00000445651.1, intron 1 of 1)	ENST00000419447.5	-15667	LOC102725072
peak_17297	chr19	5021082	5021511	430	11.1447	117.311	Intron (ENST00000611640.4/23030, intron 2 of 23)	ENST00000536461.5	4757	KDM4B
peak_23101	chr21	39594643	39594952	310	11.1447	117.311	Intron (ENST00000380620.8/10317, intron 1 of 4)	ENST00000489821.5	17440	B3GALT5-AS1
peak_38117	chr9	134960560	134960929	370	11.1447	117.311	Distal Intergenic	ENST00000417054.2	23627	LOC105376314
peak_39268	chrX	154988010	154988497	488	6.03335	117.3	Intron (ENST00000360256.9/2157, intron 4 of 25)	ENST00000483822.2	-21494	F8
peak_3224	chr1	244955506	244955829	324	15.9147	117.279	Distal Intergenic	ENST00000391837.7	-13876	EFCAB2
peak_3595	chr10	15310207	15310616	410	14.0555	117.19	Intron (ENST00000378116.9/221061, intron 1 of 7)	ENST00000455654.1	60446	FAM171A1
peak_6880	chr11	101300448	101300844	397	14.0555	117.19	Distal Intergenic	ENST00000531772.1	152298	PGR-AS1
peak_24429	chr3	14412796	14413290	495	8.0278	117.18	Intron (ENST00000610642.4/6533, intron 1 of 10)	ENST00000615188.1	10148	SLC6A6
peak_25557	chr3	124833772	124834107	336	8.0278	117.18	Promoter (<=1kb)	ENST00000476988.2	-752	ITGB5
peak_31072	chr6	42129140	42129557	418	7.07244	117.135	Intron (ENST00000341865.9/647024, intron 1 of 4)	ENST00000356542.5	13062	C6orf132
peak_29305	chr5	95727757	95728198	442	12.6225	117.098	Promoter (2-3kb)	ENST00000506959.5	-2674	RHOBTB3
peak_6527	chr11	71448973	71449287	315	24.6053	117.085	Promoter (<=1kb)	ENST00000683874.1	-538	DHCR7
peak_14316	chr16	84941833	84942244	412	7.55679	117.068	Distal Intergenic	ENST00000569104.1	13480	LINC02176
peak_9937	chr13	111787075	111787548	474	13.2793	117.023	Distal Intergenic	ENST00000663211.1	-77588	LINC00354
peak_12774	chr15	98763306	98764002	697	13.2793	117.023	Intron (ENST00000649865.1/3480, intron 2 of 20)	ENST00000580728.1	-20424	MIR4714
peak_16869	chr18	48453460	48453797	338	13.2793	117.023	Distal Intergenic	ENST00000588149.5	-42708	ZBTB7C
peak_19671	chr2	106274491	106274813	323	10.7123	116.97	Distal Intergenic	ENST00000283148.12	-80190	UXS1
peak_26493	chr3	194270513	194271030	518	10.7123	116.97	Distal Intergenic	ENST00000440556.1	-5652	LINC02048
peak_11015	chr14	93017359	93017725	367	6.30793	116.915	Intron (ENST00000354313.7/3705, intron 3 of 10)	ENST00000553695.5	-18420	ITPK1
peak_12177	chr15	69482642	69483110	469	9.18279	116.881	Intron (ENST00000668790.1/145837, intron 3 of 6)	ENST00000559477.3	14325	DRAIC
peak_13932	chr16	68707812	68708233	422	6.47687	116.831	Intron (ENST00000569080.2/1001, intron 1 of 2)	ENST00000569080.2	11987	CDH3
peak_34253	chr7	151856553	151856936	384	5.88385	116.82	Intron (ENST00000287878.9/51422, intron 1 of 15)	ENST00000474383.1	19852	PRKAG2
peak_31625	chr6	111592587	111593032	446	7.84907	116.802	Intron (ENST00000532353.1/643749, intron 1 of 1)	ENST00000392556.8	8182	TRAF3IP2
peak_38511	chrX	19603188	19603594	407	7.84907	116.802	Intron (ENST00000397821.8/30011, intron 9 of 17)	ENST00000477102.1	61121	SH3KBP1
peak_2320	chr1	182315248	182315635	388	10.3805	116.757	Promoter (1-2kb)	ENST00000449842.2	-1187	LINC01344
peak_36548	chr9	20634366	20634645	280	10.3805	116.757	Distal Intergenic	ENST00000380338.9	-11867	MLLT3
peak_3265	chr10	112149	113029	881	20.5807	116.741	Distal Intergenic	ENST00000439456.5	-21436	ZMYND11
peak_7616	chr12	32183537	32183875	339	9.43945	116.727	Intron (ENST00000652176.1/636, intron 1 of 9)	ENST00000551086.1	76241	BICD1
peak_35219	chr8	76726954	76727279	326	26.8042	116.711	Intron (ENST00000517683.1/79776, intron 1 of 1)	ENST00000651020.1	20415	ZFHX4
peak_15290	chr17	40576036	40576621	586	5.94717	116.666	Distal Intergenic	ENST00000246657.2	-10564	CCR7
peak_6883	chr11	101336873	101337288	416	20.5533	116.661	Distal Intergenic	ENST00000532184.1	118289	TRPC6
peak_15256	chr17	39928529	39928829	301	20.5533	116.661	Promoter (<=1kb)	ENST00000582263.1	662	LOC112268187
peak_25633	chr3	127632042	127632702	661	10.0338	116.656	Promoter (2-3kb)	ENST00000342480.7	2857	PODXL2
peak_35517	chr8	100719705	100719990	286	10.0338	116.656	Promoter (<=1kb)	ENST00000676655.1	-42	PABPC1
peak_18373	chr2	3673339	3673770	432	34.233	116.654	Intron (ENST00000252505.4/55821, intron 2 of 11)	ENST00000252505.4	15139	ALLC
peak_29077	chr5	69645925	69646292	368	18.7008	116.635	Exon (ENST00000513408.6/653188, exon 2 of 4)	ENST00000509348.2	32901	GUSBP3
peak_30402	chr6	2982430	2982754	325	18.7008	116.635	Distal Intergenic	ENST00000450238.5	-5213	LINC01011
peak_5426	chr10	132265606	132266079	474	14.8921	116.461	Intron (ENST00000368622.5/282974, intron 1 of 11)	ENST00000462160.5	-16498	STK32C
peak_351	chr1	15229808	15230234	427	6.08206	116.4	Distal Intergenic	ENST00000683790.1	-6287	FHAD1
peak_21518	chr20	19290944	19291347	404	23.1468	116.353	Intron (ENST00000328041.11/57419, intron 2 of 16)	ENST00000319682.2	-6348	SLC24A3-AS1
peak_22098	chr20	48224279	48224895	617	6.154	116.288	Distal Intergenic	ENST00000655183.1	104010	LOC105372640
peak_25708	chr3	129694350	129694702	353	7.99394	116.276	Intron (ENST00000393238.8/23023, intron 4 of 6)	ENST00000432054.6	-5618	TMCC1
peak_36205	chr8	142344537	142344923	387	7.99394	116.276	Intron (ENST00000524325.6/203062, intron 3 of 13)	ENST00000662555.1	9801	TSNARE1
peak_6391	chr11	68216552	68216877	326	12.0596	116.274	Promoter (2-3kb)	ENST00000405515.5	-2724	KMT5B
peak_27630	chr4	103778709	103779058	350	12.0596	116.274	Distal Intergenic	ENST00000304883.3	-58724	TACR3
peak_33557	chr7	98826678	98827197	520	11.0855	116.256	Distal Intergenic	ENST00000450876.5	39749	TMEM130
peak_34769	chr8	29555431	29555954	524	6.92867	116.179	Intron (ENST00000522028.1/105379351, intron 1 of 1)	ENST00000522028.1	7260	LOC105379351
peak_33474	chr7	89123965	89124317	353	6.81829	116.096	Intron (ENST00000333190.5/219578, intron 1 of 3)	ENST00000611114.1	-93837	ZNF804B
peak_12280	chr15	73695881	73696258	378	36.0028	116.076	Intron (ENST00000567189.5/80381, intron 1 of 2)	ENST00000564751.5	-3382	CD276
peak_9955	chr13	112616664	112617176	513	6.36781	116.061	Distal Intergenic	ENST00000649778.1	-28459	TUBGCP3
peak_15875	chr17	66933400	66933880	481	5.8645	116.055	Distal Intergenic	ENST00000262138.4	-30827	CACNG4
peak_20400	chr2	168853224	168853845	622	17.0743	116.054	Promoter (1-2kb)	ENST00000427068.1	-1577	NOSTRIN
peak_24033	chr22	44511607	44512050	444	17.0743	116.054	Distal Intergenic	ENST00000341255.4	-13374	RTL6
peak_36195	chr8	142234973	142235310	338	17.0743	116.054	Intron (ENST00000524325.6/203062, intron 12 of 13)	ENST00000517704.1	36617	LINC00051
peak_2376	chr1	184482912	184483443	532	6.71372	116.043	Intron (ENST00000235307.7/81563, intron 2 of 5)	ENST00000675148.1	5404	C1orf21
peak_5780	chr11	16956690	16957106	417	6.71372	116.043	Intron (ENST00000531066.6/144100, intron 3 of 26)	ENST00000529213.1	56236	PLEKHA7
peak_13035	chr16	2912389	2912708	320	12.5496	115.983	Promoter (<=1kb)	ENST00000573525.1	365	FLYWCH1
peak_28484	chr5	9855066	9855378	313	12.5496	115.983	Promoter (<=1kb)	ENST00000650908.1	645	LINC02221
peak_32702	chr7	12634581	12634950	370	12.5496	115.983	Intron (ENST00000341757.9/85477, intron 9 of 14)	ENST00000476649.1	11743	SCIN
peak_3969	chr10	44245003	44245324	322	10.6565	115.934	Distal Intergenic	ENST00000623589.1	-47245	LINC02881
peak_21270	chr2	240251544	240251896	353	10.6565	115.934	Intron (ENST00000457178.1/ENST00000457178.1, intron 1 of 2)	ENST00000391989.6	-106982	OTOS
peak_34244	chr7	151745252	151745592	341	10.6565	115.934	Intron (ENST00000287878.9/51422, intron 3 of 15)	ENST00000492843.6	-8938	PRKAG2
peak_38436	chrX	13499151	13499579	429	10.6565	115.934	Distal Intergenic	ENST00000361306.6	-70022	EGFL6
peak_37146	chr9	90156313	90156674	362	9.13969	115.917	Distal Intergenic	ENST00000426593.1	-114814	MIR4290HG
peak_7356	chr12	6088823	6089271	449	13.2003	115.886	Intron (ENST00000261405.10/7450, intron 6 of 51)	ENST00000540192.1	35394	VWF
peak_14648	chr16_KI270853v1_alt	827654	828127	474	13.2003	115.886	Intron (ENST00000633216.1/ENST00000633216.1, intron 2 of 6)	ENST00000633776.1	-67619	PKD1
peak_22781	chr21	15005316	15005718	403	5.993	115.752	Promoter (2-3kb)	ENST00000411932.1	-2948	NRIP1
peak_29665	chr5	134037254	134037580	327	9.3943	115.75	Distal Intergenic	ENST00000265333.8	-32279	VDAC1
peak_18243	chr19	57814021	57814347	327	10.3279	115.738	Promoter (<=1kb)	ENST00000391701.1	566	ZNF552
peak_10415	chr14	55271805	55272119	315	9.67437	115.659	Promoter (<=1kb)	ENST00000556183.1	0	FBXO34-AS1
peak_14364	chr16	85475228	85475630	403	11.5084	115.655	Intron (ENST00000637419.1/23199, intron 2 of 2)	ENST00000635906.1	-80337	GSE1
peak_24986	chr3	61805452	61805828	377	13.5836	115.631	Intron (ENST00000474889.6/5793, intron 2 of 29)	ENST00000295874.14	243541	PTPRG
peak_4101	chr10	49883888	49884314	427	7.14101	115.581	Intron (ENST00000616448.2/8505, intron 8 of 17)	ENST00000497481.1	-16454	PARG
peak_843	chr1	39142729	39143231	503	8.69412	115.499	Intron (ENST00000361689.7/23499, intron 2 of 93)	ENST00000672812.1	-15633	MACF1
peak_2566	chr1	202034691	202035364	674	8.69412	115.499	Distal Intergenic	ENST00000475698.1	20913	ELF3
peak_32847	chr7	29312361	29312690	330	30.6903	115.433	Intron (ENST00000644824.1/1124, intron 5 of 16)	ENST00000412536.5	-21815	CHN2
peak_18540	chr2	14178815	14179135	321	7.96007	115.376	Intron (ENST00000417751.5/100499171, intron 2 of 4)	ENST00000418420.1	221823	LINC00276
peak_30156	chr5	173766416	173766756	341	6.90233	115.341	Intron (ENST00000671054.1/ENST00000671054.1, intron 1 of 1)	ENST00000664033.1	-20137	LOC107984118
peak_28956	chr5	58095308	58095664	357	8.28063	115.333	Distal Intergenic	ENST00000661072.1	17668	LINC02101
peak_36626	chr9	33719915	33720280	366	6.26382	115.325	Intron (ENST00000449144.1/ENST00000449144.1, intron 1 of 1)	ENST00000422764.1	18136	LINC01251
peak_4402	chr10	75121364	75121677	314	18.4298	115.32	Intron (ENST00000447533.5/142891, intron 1 of 3)	ENST00000372687.4	9655	SAMD8
peak_15574	chr17	57110781	57111123	343	18.4298	115.32	Intron (ENST00000337714.8/8165, intron 3 of 10)	ENST00000575032.5	-3366	AKAP1
peak_18169	chr19	50679176	50679565	390	7.49562	115.317	Intron (ENST00000293441.6/50944, intron 21 of 23)	ENST00000391813.5	9839	SHANK1
peak_14345	chr16	85318704	85319000	297	20.3952	115.296	Intron (ENST00000637419.1/23199, intron 1 of 2)	ENST00000583199.1	-12379	MIR5093
peak_26748	chr4	3868987	3869400	414	20.3952	115.296	Distal Intergenic	ENST00000506770.5	83765	FAM86EP
peak_183	chr1	7223783	7224344	562	14.7973	115.268	Intron (ENST00000303635.12/23261, intron 4 of 22)	ENST00000427317.1	-144598	CAMTA1
peak_11110	chr14	95511671	95512223	553	14.7973	115.268	Intron (ENST00000682763.1/161176, intron 1 of 17)	ENST00000554161.1	-3913	LOC101929107
peak_15974	chr17	72517811	72518119	309	14.7973	115.268	Promoter (<=1kb)	ENST00000648176.2	-719	LINC00673
peak_219	chr1	8202652	8203290	639	14.7025	115.268	Promoter (<=1kb)	ENST00000635451.1	223	LINC01714
peak_37705	chr9	121701178	121701498	321	14.7025	115.268	Promoter (1-2kb)	ENST00000373782.7	1808	DAB2IP
peak_13208	chr16	11612245	11612739	495	6.79266	115.268	Intron (ENST00000576036.5/9516, intron 1 of 3)	ENST00000571627.5	-13745	LITAF
peak_17966	chr19	41052218	41052682	465	11.0262	115.205	Exon (ENST00000594920.2/ENST00000594920.2, exon 7 of 9)	ENST00000330436.4	-35769	CYP2A13
peak_1156	chr1	74652458	74652916	459	6.52026	115.199	Intron (ENST00000326665.10/127254, intron 1 of 14)	ENST00000420661.6	-17603	ERICH3
peak_34560	chr8	11730678	11731018	341	6.52026	115.199	Intron (ENST00000528712.5/2626, intron 2 of 6)	ENST00000526021.1	-25475	GATA4
peak_4451	chr10	77582640	77582963	324	11.9918	115.186	Intron (ENST00000639601.1/3778, intron 1 of 27)	ENST00000638249.1	54372	KCNMA1
peak_6619	chr11	75351078	75351490	413	11.9918	115.186	Promoter (<=1kb)	ENST00000533255.1	170	ARRB1
peak_8056	chr12	67545102	67545686	585	11.9918	115.186	Intron (ENST00000650195.1/105369812, intron 3 of 4)	ENST00000400306.2	25020	LINC02408
peak_19053	chr2	47076989	47077439	451	11.9918	115.186	Intron (ENST00000496939.1/ENST00000496939.1, intron 1 of 2)	ENST00000496991.3	30674	TTC7A
peak_32602	chr7	3261212	3261522	311	11.9918	115.186	Distal Intergenic	ENST00000404826.7	-39730	SDK1
peak_36591	chr9	33032303	33032615	313	11.9918	115.186	Promoter (1-2kb)	ENST00000465677.1	-1645	DNAJA1
peak_14767	chr17	4534282	4534717	436	9.09658	114.953	Promoter (<=1kb)	ENST00000570641.1	0	SPNS2
peak_18398	chr2	7031855	7032239	385	9.09658	114.953	Intron (ENST00000320892.11/9781, intron 8 of 8)	ENST00000432850.1	34915	RNF144A
peak_2662	chr1	204180609	204180893	285	22.9571	114.921	Intron (ENST00000638118.1/5972, intron 1 of 11)	ENST00000638118.1	9431	REN
peak_25523	chr3	123627751	123628059	309	22.9571	114.921	Promoter (2-3kb)	ENST00000418370.6	-2435	MYLK
peak_30731	chr6	18457040	18457355	316	22.9571	114.921	Exon (ENST00000259939.4/255488, exon 5 of 8)	ENST00000662927.1	-65380	MIR548A1HG
peak_16572	chr18	10893180	10893558	379	10.6007	114.899	Promoter (2-3kb)	ENST00000579899.1	-2488	PIEZO2
peak_27018	chr4	25606674	25607143	470	10.6007	114.899	Intron (ENST00000671933.1/ENST00000671933.1, intron 3 of 4)	ENST00000645788.1	-40868	SLC34A2
peak_32507	chr7	1516497	1516946	450	10.6007	114.899	Distal Intergenic	ENST00000404767.8	-12108	INTS1
peak_14690	chr16_KI270855v1_alt	71320	71735	416	7.21374	114.89	Promoter (2-3kb)	ENST00000622615.1	-2436	VASN
peak_6454	chr11	69554904	69555256	353	12.4766	114.871	Distal Intergenic	ENST00000642898.1	69293	LINC01488
peak_25644	chr3	128021728	128022092	365	12.4766	114.871	Intron (ENST00000648300.1/11343, intron 2 of 12)	ENST00000464451.5	-29549	SEC61A1
peak_30163	chr5	173829701	173830059	359	12.4766	114.871	Distal Intergenic	ENST00000523617.6	-21910	LINC01485
peak_7019	chr11	116836196	116836501	306	15.704	114.824	Promoter (<=1kb)	ENST00000669664.1	30	APOA1-AS
peak_7807	chr12	51824259	51824711	453	15.704	114.824	Exon (ENST00000567167.1/ENST00000567167.1, exon 2 of 5)	ENST00000642069.2	-9334	TMDD1
peak_15313	chr17	41507557	41508032	476	15.704	114.824	Promoter (1-2kb)	ENST00000590425.1	-1852	KRT13
peak_21030	chr2	230418380	230418705	326	15.704	114.824	Promoter (1-2kb)	ENST00000409897.5	1624	SP100
peak_23747	chr22	30556459	30556796	338	15.704	114.824	Promoter (<=1kb)	ENST00000338911.6	790	GAL3ST1
peak_29648	chr5	133265259	133265634	376	15.704	114.824	Intron (ENST00000508950.5/ENST00000508950.5, intron 1 of 1)	ENST00000507112.1	-12995	FSTL4
peak_32039	chr6	149077130	149077551	422	15.704	114.824	Downstream (<=300bp)	ENST00000466695.1	10954	UST
peak_14439	chr16	86942138	86942440	303	16.9558	114.792	Intron (ENST00000670133.1/ENST00000670133.1, intron 1 of 2)	ENST00000430050.2	-115344	LINC02181
peak_18660	chr2	20583701	20584006	306	16.9558	114.792	Intron (ENST00000446825.1/64342, intron 5 of 5)	ENST00000449391.2	8542	HS1BP3-IT1
peak_27361	chr4	76572203	76572546	344	16.9558	114.792	Promoter (1-2kb)	ENST00000583589.1	-1022	MIR4450
peak_29058	chr5	68435389	68435723	335	16.9558	114.792	Promoter (<=1kb)	ENST00000507733.1	-908	LOC105379013
peak_15406	chr17	47697338	47697687	350	29.8193	114.789	Promoter (1-2kb)	ENST00000622396.1	1653	TBKBP1
peak_24014	chr22	43391227	43391721	495	7.11313	114.733	Distal Intergenic	ENST00000450750.1	-8610	LINC01639
peak_22150	chr20	48875317	48875658	342	10.2225	114.722	Distal Intergenic	ENST00000618168.1	-25859	LOC105372648
peak_35450	chr8	97568115	97568428	314	10.2225	114.722	Distal Intergenic	ENST00000336273.8	-75756	MTDH
peak_7417	chr12	10422194	10422521	328	7.61904	114.714	Promoter (1-2kb)	ENST00000396439.7	-1599	KLRC3
peak_19049	chr2	47036049	47036530	482	26.3259	114.664	Promoter (1-2kb)	ENST00000484337.5	1894	TTC7A
peak_32125	chr6	155491381	155491822	442	6.99117	114.607	Distal Intergenic	ENST00000159060.3	-35542	NOX3
peak_34325	chr7	156516187	156516547	361	6.99117	114.607	Intron (ENST00000651649.1/100506380, intron 2 of 4)	ENST00000625073.1	-23944	LINC00244
peak_2303	chr1	181133612	181133935	324	11.4452	114.588	Distal Intergenic	ENST00000435023.1	-40549	LINC01732
peak_36977	chr9	83299536	83299889	354	11.4452	114.588	Intron (ENST00000376434.5/257019, intron 5 of 9)	ENST00000431299.1	12077	FRMD3
peak_19241	chr2	70381872	70382372	501	8.65461	114.564	Distal Intergenic	ENST00000037869.7	-79782	FAM136A
peak_35860	chr8	124491274	124491643	370	8.65461	114.564	Exon (ENST00000518639.1/ENST00000518639.1, exon 2 of 2)	ENST00000517684.2	7929	RNF139
peak_38495	chrX	18831721	18832114	394	8.65461	114.564	Distal Intergenic	ENST00000470157.1	13626	PPEF1
peak_22488	chr20	57692766	57693369	604	7.92621	114.482	Promoter (<=1kb)	ENST00000395814.5	-936	PMEPA1
peak_10785	chr14	75258556	75259066	511	6.49656	114.391	Intron (ENST00000553510.1/ENST00000553510.1, intron 1 of 1)	ENST00000554617.1	-19760	FOS
peak_11173	chr14	98806507	98806923	417	6.56588	114.384	Distal Intergenic	ENST00000546029.2	94845	LINC02914
peak_23832	chr22	36465138	36466151	1014	6.56588	114.384	Distal Intergenic	ENST00000403313.5	15189	TXN2
peak_9936	chr13	111701771	111702294	524	10.967	114.154	Distal Intergenic	ENST00000401043.3	105762	LINC02337
peak_19199	chr2	66507565	66508109	545	10.967	114.154	Promoter (<=1kb)	ENST00000450027.2	-818	MEIS1
peak_10073	chr14	22273282	22273923	642	11.9241	114.095	Intron (ENST00000656379.1/105370401, intron 3 of 3)	ENST00000545498.5	109246	LOC105370401
peak_12949	chr16	1293974	1294259	286	18.2944	114.014	Distal Intergenic	ENST00000355803.8	-14621	UBE2I
peak_7840	chr12	52344790	52345276	487	8.42221	113.998	Intron (ENST00000620027.6/ENST00000620027.6, intron 2 of 8)	ENST00000544265.1	19346	KRT85
peak_14158	chr16	79171688	79172190	503	9.05348	113.994	Intron (ENST00000683929.1/51741, intron 10 of 10)	ENST00000566103.1	-24169	WWOX
peak_36451	chr9	7147094	7147430	337	9.05348	113.994	Intron (ENST00000381306.7/23081, intron 19 of 20)	ENST00000466673.1	19187	KDM4C
peak_15403	chr17	47674005	47674448	444	6.06972	113.946	Promoter (<=1kb)	ENST00000580019.1	916	KPNB1
peak_26737	chr4	3686826	3687138	313	6.06972	113.946	Distal Intergenic	ENST00000508619.1	-8971	LINC02171
peak_18893	chr2	39408183	39408524	342	20.2372	113.934	Intron (ENST00000263881.8/8491, intron 1 of 33)	ENST00000659562.1	-28006	MAP4K3-DT
peak_480	chr1	19425770	19426137	368	9.30399	113.802	Intron (ENST00000264202.8/832, intron 1 of 8)	ENST00000489607.5	-5626	CAPZB
peak_3863	chr10	32651544	32652023	480	6.96408	113.763	Intron (ENST00000639629.1/79741, intron 20 of 41)	ENST00000375028.8	-33996	CCDC7
peak_25689	chr3	129485615	129486170	556	6.96408	113.763	Promoter (1-2kb)	ENST00000511425.5	-1336	IFT122
peak_36790	chr9	69340225	69340594	370	6.96408	113.763	Intron (ENST00000455972.6/9413, intron 2 of 10)	ENST00000257515.12	10900	FAM189A2
peak_9280	chr13	32926660	32926970	311	12.4037	113.761	Distal Intergenic	ENST00000421002.1	-15010	LINC00423
peak_10841	chr14	76924847	76925279	433	12.4037	113.761	Distal Intergenic	ENST00000553613.1	-34359	LINC01629
peak_16036	chr17	74574762	74575090	329	12.4037	113.761	Distal Intergenic	ENST00000641031.1	-7419	CD300H
peak_6882	chr11	101336076	101336658	583	6.21972	113.745	Distal Intergenic	ENST00000532184.1	118919	TRPC6
peak_24999	chr3	62142752	62143278	527	10.1698	113.704	Intron (ENST00000474889.6/5793, intron 6 of 29)	ENST00000475012.5	-74305	PTPRG
peak_29842	chr5	145912623	145912930	308	10.1698	113.704	Intron (ENST00000639411.1/643226, intron 2 of 3)	ENST00000359120.9	-23648	SH3RF2
peak_34201	chr7	149204265	149204675	411	10.1698	113.704	Promoter (1-2kb)	ENST00000462740.1	-1961	ZNF282
peak_5025	chr10	113589244	113589633	390	13.7969	113.702	3' UTR	ENST00000460714.1	21760	HABP2
peak_8205	chr12	88750697	88751055	359	13.7969	113.702	Distal Intergenic	ENST00000670029.1	168677	LOC105369885
peak_12413	chr15	80668827	80669165	339	9.57955	113.685	Distal Intergenic	ENST00000560609.1	-10519	ABHD17C
peak_7726	chr12	46201400	46201916	517	6.84965	113.676	Intron (ENST00000398637.10/81539, intron 12 of 16)	ENST00000548979.1	-3379	SLC38A1
peak_20584	chr2	190786396	190787216	821	6.84965	113.676	Intron (ENST00000676095.1/ENST00000676095.1, intron 2 of 8)	ENST00000320717.8	-93605	GLS
peak_33320	chr7	74133750	74134100	351	9.88411	113.648	Distal Intergenic	ENST00000476792.1	18382	LIMK1
peak_28827	chr5	43470410	43470901	492	8.6151	113.625	Intron (ENST00000500337.6/64417, intron 3 of 4)	ENST00000500337.6	12935	TMEM267
peak_2656	chr1	204145353	204145702	350	13.0423	113.617	Promoter (1-2kb)	ENST00000452983.5	1258	ETNK2
peak_14643	chr16_KI270853v1_alt	680897	681399	503	13.0423	113.617	Exon (ENST00000620932.1/ENST00000620932.1, exon 1 of 1)	ENST00000614833.4	-8964	PDXDC1
peak_19010	chr2	46095883	46096182	300	13.0423	113.617	Intron (ENST00000306156.8/5581, intron 11 of 14)	ENST00000480633.1	22087	PRKCE
peak_25122	chr3	66477139	66477537	399	15.5986	113.602	Intron (ENST00000383703.3/26018, intron 1 of 19)	ENST00000495671.1	-7894	LRIG1
peak_917	chr1	42973280	42973718	439	16.8373	113.531	Intron (ENST00000431759.5/440584, intron 2 of 3)	ENST00000416689.1	14176	SLC2A1-DT
peak_35574	chr8	101610874	101611250	377	8.20769	113.505	Intron (ENST00000646743.1/79977, intron 8 of 15)	ENST00000517674.5	-20976	GRHL2
peak_3108	chr1	233972654	233973204	551	22.7675	113.497	Intron (ENST00000366618.8/148641, intron 2 of 7)	ENST00000366618.8	67978	SLC35F3
peak_6467	chr11	69808887	69809218	332	22.7675	113.497	Distal Intergenic	ENST00000646078.1	8332	FGF3
peak_21273	chr2	240369447	240369718	272	22.7675	113.497	Distal Intergenic	ENST00000264039.7	-65945	GPC1
peak_21261	chr2	239319266	239319657	392	35.7509	113.486	Intron (ENST00000345617.7/9759, intron 2 of 26)	ENST00000446876.1	-10054	HDAC4
peak_31606	chr6	110140675	110141011	337	35.7509	113.486	Intron (ENST00000392589.6/8936, intron 3 of 10)	ENST00000265601.7	38638	WASF1
peak_14447	chr16	86999917	87000712	796	7.29101	113.361	Distal Intergenic	ENST00000430050.2	-57072	LINC02181
peak_5809	chr11	17924755	17925077	323	8.82476	113.302	Intron (ENST00000528369.5/26297, intron 1 of 2)	ENST00000528369.5	14555	SERGEF
peak_7847	chr12	52617333	52617695	363	8.82476	113.302	Promoter (<=1kb)	ENST00000546934.1	854	KRT73
peak_9869	chr13	108919207	108919926	720	8.82476	113.302	Intron (ENST00000356711.7/23026, intron 16 of 34)	ENST00000482793.1	63911	MYO16
peak_9789	chr13	98650252	98650711	460	5.72825	113.205	Distal Intergenic	ENST00000491878.5	-72312	STK24
peak_30997	chr6	38261645	38261957	313	7.15627	113.181	Intron (ENST00000314100.10/114781, intron 7 of 9)	ENST00000463847.1	118648	ZFAND3
peak_2734	chr1	206843634	206844080	447	6.04865	113.167	Distal Intergenic	ENST00000476097.1	6971	IL19
peak_21360	chr20	3672465	3672864	400	10.9077	113.107	Promoter (<=1kb)	ENST00000466620.5	883	ADAM33
peak_33426	chr7	81167902	81168582	681	8.38428	113.073	Distal Intergenic	ENST00000419255.6	-245543	SEMA3C
peak_24363	chr3	12853261	12853610	350	8.00906	113.067	Intron (ENST00000454887.1/23066, intron 3 of 3)	ENST00000396957.5	-11679	RPL32
peak_24876	chr3	53551211	53551601	391	7.05735	113.037	Intron (ENST00000637424.1/776, intron 3 of 46)	ENST00000640483.1	56017	CACNA1D
peak_20123	chr2	138435730	138436094	365	7.02946	113.037	Intron (ENST00000431985.5/105373637, intron 3 of 3)	ENST00000414911.1	65580	SPOPL-DT
peak_1435	chr1	109250547	109251076	530	11.8564	113.01	Promoter (1-2kb)	ENST00000271332.4	1008	CELSR2
peak_37226	chr9	93134594	93134919	326	11.7886	113.01	Promoter (<=1kb)	ENST00000375446.5	-343	NINJ1
peak_15563	chr17	56890664	56891115	452	7.55583	112.955	Promoter (<=1kb)	ENST00000581261.1	240	MIR3614
peak_34290	chr7	155380213	155380539	327	14.5128	112.889	Promoter (1-2kb)	ENST00000401499.1	-1537	LOC100286906
peak_35709	chr8	115238278	115238647	370	14.5128	112.889	Distal Intergenic	ENST00000518018.1	253574	TRPS1
peak_23176	chr21	41605505	41605947	443	5.5991	112.876	Distal Intergenic	ENST00000418874.1	-24186	LOC105372809
peak_37107	chr9	89664755	89665219	465	6.82331	112.843	Promoter (1-2kb)	ENST00000672445.1	1773	LOC100129066
peak_726	chr1	31368753	31369204	452	10.4892	112.838	Promoter (<=1kb)	ENST00000497275.5	386	FABP3
peak_37183	chr9	91419193	91419507	315	9.25884	112.832	Intron (ENST00000297689.4/4783, intron 1 of 1)	ENST00000297689.4	4325	NFIL3
peak_16310	chr17	82888909	82889416	508	6.71578	112.789	Promoter (1-2kb)	ENST00000683839.1	-1281	TBCD
peak_16581	chr18	11155654	11156003	350	18.1589	112.709	Distal Intergenic	ENST00000674853.1	-6085	PIEZO2
peak_19907	chr2	121134703	121135058	356	18.1589	112.709	Distal Intergenic	ENST00000464621.1	99216	TFCP2L1
peak_35076	chr8	57855196	57855556	361	18.1589	112.709	Promoter (<=1kb)	ENST00000650579.1	0	LINC01602
peak_28056	chr4	158805590	158805953	364	7.40385	112.707	Promoter (<=1kb)	ENST00000512986.5	-141	FNIP2
peak_36788	chr9	69293134	69293509	376	7.40385	112.707	Distal Intergenic	ENST00000624238.2	13626	BANCR
peak_31728	chr6	122696829	122697276	448	9.53214	112.7	Intron (ENST00000615438.4/5570, intron 5 of 7)	ENST00000354275.2	-20285	PKIB
peak_32593	chr7	3100622	3101049	428	8.57559	112.69	Intron (ENST00000667422.1/105375130, intron 1 of 1)	ENST00000667422.1	17000	LOC105375130
peak_34311	chr7	155898014	155898400	387	12.3308	112.656	Distal Intergenic	ENST00000684576.1	-53630	LOC389602
peak_18489	chr2	10777430	10777816	387	9.8342	112.652	Promoter (<=1kb)	ENST00000480289.1	-672	ATP6V1C2
peak_740	chr1	31842891	31843216	326	8.17122	112.59	Exon (ENST00000453837.1/ENST00000453837.1, exon 2 of 2)	ENST00000360482.6	-26840	SPOCD1
peak_4189	chr10	60848172	60848558	387	8.17122	112.59	Distal Intergenic	ENST00000496237.1	23109	RHOBTB1
peak_14490	chr16	88016770	88017396	627	8.17122	112.59	Promoter (<=1kb)	ENST00000497491.1	0	BANP
peak_4564	chr10	80429345	80429902	558	20.0792	112.577	Intron (ENST00000372188.5/84293, intron 5 of 5)	ENST00000372181.1	9347	PRXL2A
peak_20391	chr2	168455948	168456263	316	20.0792	112.577	Promoter (<=1kb)	ENST00000392687.4	0	CERS6
peak_20859	chr2	217681724	217682003	280	20.0792	112.577	Intron (ENST00000676082.1/729582, intron 1 of 9)	ENST00000663562.1	-57143	DIRC3
peak_21988	chr20	46852060	46852396	337	20.0792	112.577	Distal Intergenic	ENST00000357410.7	-42228	EYA2
peak_30014	chr5	160182952	160183285	334	13.7107	112.546	Distal Intergenic	ENST00000393980.8	-4082	FABP6
peak_25307	chr3	96192940	96193327	388	22.0233	112.504	Distal Intergenic	ENST00000615894.1	-166637	MIR8060
peak_31125	chr6	44238029	44238422	394	7.26138	112.501	Distal Intergenic	ENST00000646878.1	5973	SLC29A1
peak_34298	chr7	155581067	155581408	342	7.26138	112.501	Intron (ENST00000635903.1/285888, intron 1 of 8)	ENST00000635903.1	4138	CNPY1
peak_16387	chr17_KI270857v1_alt	2302182	2302723	542	12.9632	112.487	Distal Intergenic	ENST00000631847.1	-9958	NPEPPSP1
peak_6998	chr11	115550315	115550696	382	11.3188	112.456	Distal Intergenic	ENST00000543249.1	-45358	CADM1
peak_28732	chr5	35205634	35205963	330	11.3188	112.456	Intron (ENST00000618457.5/5618, intron 1 of 9)	ENST00000509839.5	-10392	PRLR
peak_22228	chr20	50440632	50441191	560	5.70928	112.455	Distal Intergenic	ENST00000541713.5	-69130	PTPN1
peak_23364	chr21	45416401	45416765	365	15.4932	112.381	Intron (ENST00000651438.1/80781, intron 2 of 41)	ENST00000446475.1	-6336	COL18A1-AS2
peak_30476	chr6	6856856	6857209	354	15.4932	112.381	Distal Intergenic	ENST00000435429.2	-97565	LOC105374901
peak_29510	chr5	119570363	119570776	414	8.74231	112.358	Intron (ENST00000646058.1/3295, intron 23 of 23)	ENST00000643897.1	33925	LOC107986444
peak_38723	chrX	54747691	54748076	386	6.09991	112.273	Distal Intergenic	ENST00000498398.1	40532	ITIH6
peak_19164	chr2	64360022	64360361	340	16.7187	112.272	Distal Intergenic	ENST00000424119.1	-18375	LOC105374768
peak_30337	chr5_KI270897v1_alt	571853	572185	333	16.7187	112.272	Promoter (<=1kb)	ENST00000616766.2	568	NAIP
peak_37009	chr9	84990083	84990486	404	7.00157	112.193	Intron (ENST00000376213.6/4915, intron 16 of 17)	ENST00000304053.10	320305	NTRK2
peak_3470	chr10	7700470	7700968	499	8.34635	112.151	Promoter (2-3kb)	ENST00000358415.9	-2348	ITIH2
peak_36487	chr9	14406627	14407044	418	8.34635	112.151	Intron (ENST00000659981.1/ENST00000659981.1, intron 3 of 3)	ENST00000380934.8	-7644	NFIB
peak_17611	chr19	17791263	17791642	380	6.90989	112.088	Distal Intergenic	ENST00000599265.5	-3186	B3GNT3
peak_10570	chr14	65356593	65356906	314	8.96728	112.078	Distal Intergenic	ENST00000584635.1	-21410	MIR4708
peak_34236	chr7	151694761	151695419	659	5.82864	112.078	Intron (ENST00000287878.9/51422, intron 3 of 15)	ENST00000487375.2	40759	PRKAG2
peak_2111	chr1	162388532	162388831	300	22.5778	112.07	Distal Intergenic	ENST00000458626.4	6804	C1orf226
peak_20653	chr2	200746968	200747303	336	22.5778	112.07	Intron (ENST00000502600.5/107161151, intron 3 of 3)	ENST00000470911.1	-4222	AOX3P-AOX2P
peak_34757	chr8	29286789	29287120	332	6.79697	112.014	Distal Intergenic	ENST00000522355.5	-23665	KIF13B
peak_4554	chr10	80205724	80206224	501	11.7209	111.926	Promoter (<=1kb)	ENST00000438331.5	-152	ANXA11
peak_23417	chr22	11265128	11265409	282	10.4334	111.81	Distal Intergenic	ENST00000635667.1	-303790	FRG1FP
peak_30810	chr6	24350072	24350349	278	10.4334	111.81	Intron (ENST00000378454.8/51473, intron 2 of 9)	ENST00000274766.2	-6554	KAAG1
peak_31115	chr6	43951681	43952010	330	10.4334	111.81	Distal Intergenic	ENST00000442114.6	-48570	C6orf223
peak_10537	chr14	64639361	64639681	321	9.48473	111.718	Distal Intergenic	ENST00000556023.1	52536	PPP1R36
peak_22117	chr20	48482279	48482600	322	9.48473	111.718	Distal Intergenic	ENST00000630976.1	10971	LOC105372645
peak_22542	chr20	59351213	59351742	530	14.418	111.704	Distal Intergenic	ENST00000672969.1	49692	EDN3
peak_1721	chr1	121100074	121100462	389	9.7843	111.654	Promoter (2-3kb)	ENST00000457996.1	-2419	LOC100996318
peak_21800	chr20	37269815	37270191	377	9.7843	111.654	Distal Intergenic	ENST00000373614.7	-8001	GHRH
peak_19666	chr2	106147173	106147524	352	7.23175	111.641	Intron (ENST00000283148.12/80146, intron 5 of 14)	ENST00000409032.5	-8292	UXS1
peak_12545	chr15	88484720	88485033	314	12.2578	111.55	Intron (ENST00000649547.1/55070, intron 7 of 9)	ENST00000561262.1	7995	MRPS11
peak_14658	chr16_KI270853v1_alt	1145787	1146129	343	7.0988	111.478	Intron (ENST00000633491.1/255027, intron 1 of 1)	ENST00000610499.2	-14129	BMERB1
peak_33857	chr7	117171211	117171559	349	7.0988	111.478	Promoter (1-2kb)	ENST00000485394.6	-1850	ST7-OT3
peak_14280	chr16	84460761	84461331	571	8.70108	111.411	Promoter (<=1kb)	ENST00000566874.1	0	ATP2C2
peak_4509	chr10	79046745	79047083	339	18.0235	111.407	Intron (ENST00000456353.5/283050, intron 5 of 9)	ENST00000665190.1	20337	ZMIZ1-AS1
peak_19115	chr2	57627041	57627361	321	13.6245	111.39	Distal Intergenic	ENST00000649346.1	-246909	LOC105377632
peak_31757	chr6	125508300	125508625	326	13.6245	111.39	Distal Intergenic	ENST00000662628.1	-63107	LOC102723341
peak_12566	chr15	89115438	89116064	627	6.15357	111.384	Promoter (<=1kb)	ENST00000562073.1	-440	ABHD2
peak_30756	chr6	20210138	20210628	491	6.97368	111.351	Promoter (1-2kb)	ENST00000449143.2	-1459	LOC101928573
peak_17811	chr19	33629509	33629851	343	7.93882	111.264	Intron (ENST00000650847.1/64377, intron 1 of 4)	ENST00000604556.1	7525	CHST8
peak_6463	chr11	69696950	69697562	613	8.30842	111.229	Distal Intergenic	ENST00000294312.4	6460	FGF19
peak_9940	chr13	111914188	111914579	392	19.9211	111.221	Distal Intergenic	ENST00000664504.1	14200	LINC00354
peak_20258	chr2	156903016	156903686	671	19.9211	111.221	Distal Intergenic	ENST00000670545.1	99677	LOC107985955
peak_2849	chr1	215482023	215482534	512	6.77063	111.186	Distal Intergenic	ENST00000259154.9	-84770	KCTD3
peak_28838	chr5	44568544	44568843	300	15.3879	111.163	Intron (ENST00000671607.1/102723839, intron 1 of 3)	ENST00000510758.1	-58262	LINC02224
peak_31854	chr6	134827080	134827506	427	15.3879	111.163	Distal Intergenic	ENST00000460753.1	101655	ALDH8A1
peak_5583	chr11	2168792	2169760	969	8.92418	111.124	Promoter (<=1kb)	ENST00000469226.1	-66	TH
peak_29418	chr5	107571658	107572047	390	8.92418	111.124	Intron (ENST00000333274.11/1946, intron 1 of 4)	ENST00000505499.1	-65467	EFNA5
peak_12563	chr15	89106109	89106472	364	28.9729	111.06	Exon (ENST00000565825.5/11057, exon 5 of 6)	ENST00000562073.1	-10032	ABHD2
peak_7110	chr11	122563195	122563480	286	10.7892	111.019	Distal Intergenic	ENST00000533109.6	-6474	MIR100HG
peak_19140	chr2	61928617	61929015	399	16.6002	111.015	Exon (ENST00000618813.1/ENST00000618813.1, exon 1 of 1)	ENST00000455659.1	22859	COMMD1
peak_3134	chr1	234963201	234963556	356	5.67135	110.952	Promoter (<=1kb)	ENST00000653884.1	0	LOC101927851
peak_5143	chr10	119081192	119081554	363	9.16853	110.895	Promoter (<=1kb)	ENST00000541549.2	-369	EIF3A
peak_782	chr1	34825638	34826024	387	11.6532	110.844	Intron (ENST00000426886.1/113444, intron 2 of 4)	ENST00000342280.5	32639	GJA4
peak_22593	chr20	61247358	61247671	314	11.6532	110.844	Distal Intergenic	ENST00000614565.5	-4590	CDH4
peak_10774	chr14	75069674	75070048	375	10.3776	110.785	Promoter (<=1kb)	ENST00000526130.2	0	ZC2HC1C
peak_14239	chr16	81838752	81839098	347	10.3776	110.785	Intron (ENST00000565054.5/5336, intron 3 of 5)	ENST00000569523.1	-3622	PLCG2
peak_19981	chr2	129945396	129945954	559	8.09828	110.767	Exon (ENST00000450840.1/101927924, exon 4 of 4)	ENST00000433290.5	-11079	PLAC9P1
peak_29036	chr5	67215021	67215442	422	8.09828	110.767	Distal Intergenic	ENST00000256447.5	-18222	CD180
peak_26723	chr4	3364262	3364640	379	30.6762	110.766	Intron (ENST00000506631.5/6002, intron 2 of 7)	ENST00000338806.4	-5239	RGS12
peak_21802	chr20	37279317	37279916	600	17.8097	110.697	Distal Intergenic	ENST00000397150.5	-9733	MANBAL
peak_13927	chr16	68426235	68426592	358	9.73439	110.66	Intron (ENST00000219334.10/55512, intron 1 of 8)	ENST00000566723.1	21850	SMPD3
peak_25822	chr3	140247807	140248213	407	9.73439	110.66	Intron (ENST00000458420.7/64084, intron 2 of 16)	ENST00000502712.5	206518	LOC105374132
peak_21712	chr20	31987689	31988007	319	22.3882	110.649	Intron (ENST00000562532.3/343702, intron 1 of 2)	ENST00000562532.3	19538	XKR7
peak_1505	chr1	111508646	111508952	307	14.3232	110.521	Intron (ENST00000369717.8/57413, intron 1 of 5)	ENST00000369716.9	-5013	TMIGD3
peak_1380	chr1	107854525	107854821	297	8.65985	110.47	Intron (ENST00000370056.9/10451, intron 2 of 26)	ENST00000524574.5	-33629	VAV3
peak_4297	chr10	69421929	69422269	341	12.1849	110.448	Distal Intergenic	ENST00000373306.5	-5011	TACR2
peak_29525	chr5	122849225	122849589	365	6.29185	110.426	Intron (ENST00000513613.5/28966, intron 1 of 4)	ENST00000511545.5	3562	SNX24
peak_19536	chr2	98233878	98234304	427	6.74429	110.358	Promoter (2-3kb)	ENST00000465555.1	-2329	VWA3B
peak_6418	chr11	68946602	68946992	391	7.46101	110.332	Distal Intergenic	ENST00000544521.1	8862	IGHMBP2
peak_37770	chr9	124270735	124271133	399	11.1924	110.331	Intron (ENST00000540326.5/10783, intron 1 of 9)	ENST00000425237.5	9262	NEK6
peak_15266	chr17	40180724	40181091	368	6.53905	110.317	Promoter (<=1kb)	ENST00000538981.1	-148	RAPGEFL1
peak_8303	chr12	95172489	95172897	409	13.5383	110.237	Exon (ENST00000343958.9/55785, exon 3 of 21)	ENST00000550368.1	36059	FGD6
peak_16736	chr18	24339445	24339746	302	13.5383	110.237	Intron (ENST00000319481.8/114876, intron 5 of 27)	ENST00000390762.1	17759	MIR320C2
peak_19890	chr2	120406707	120407207	501	13.5383	110.237	Distal Intergenic	ENST00000622953.1	59011	LINC01101
peak_7819	chr12	52164077	52164458	382	12.8052	110.232	Promoter (<=1kb)	ENST00000640420.1	0	LINC00592
peak_22206	chr20	50283487	50283826	340	12.8052	110.232	Downstream (<=300bp)	ENST00000421019.1	5953	PELATON
peak_39213	chrX	150224834	150225211	378	25.6147	110.126	Promoter (2-3kb)	ENST00000516645.3	-2793	MIR2114
peak_22183	chr20	50068319	50068761	443	7.31209	110.111	Distal Intergenic	ENST00000420027.3	15990	UBE2V1
peak_3095	chr1	233543381	233543712	332	17.888	110.11	Exon (ENST00000659612.1/ENST00000659612.1, exon 1 of 4)	ENST00000366621.8	-70394	KCNK1
peak_22571	chr20	60113525	60113824	300	17.888	110.11	Intron (ENST00000654397.1/284757, intron 1 of 6)	ENST00000458422.5	-7236	MIR646HG
peak_4559	chr10	80281187	80281504	318	34.9656	109.984	Intron (ENST00000372213.8/4143, intron 3 of 8)	ENST00000485270.5	-5708	MAT1A
peak_12253	chr15	71294236	71294869	634	10.7299	109.978	Intron (ENST00000355327.7/79875, intron 6 of 17)	ENST00000648513.1	-37251	THSD4
peak_1845	chr1	148383975	148384298	324	15.2825	109.947	Intron (ENST00000638958.1/105371225, intron 1 of 6)	ENST00000619691.1	-3984	MIR6077
peak_14232	chr16	81568298	81568658	361	7.17248	109.929	Intron (ENST00000537098.8/80790, intron 1 of 20)	ENST00000620068.1	34396	MIR7854
peak_1591	chr1	115815668	115816025	358	8.45706	109.896	Distal Intergenic	ENST00000429731.1	24716	NHLH2
peak_10649	chr14	68924476	68924867	392	8.41755	109.896	Intron (ENST00000394419.9/87, intron 2 of 21)	ENST00000554158.1	-3117	ACTN1
peak_31343	chr6	77651934	77652325	392	32.4874	109.891	Promoter (<=1kb)	ENST00000684080.1	-714	MEI4
peak_9874	chr13	109026577	109027007	431	19.7631	109.869	Intron (ENST00000356711.7/23026, intron 23 of 34)	ENST00000412809.1	74912	MYO16-AS2
peak_16943	chr18	57242321	57242654	334	8.06181	109.86	Distal Intergenic	ENST00000592678.1	-71127	LINC02565
peak_21221	chr2	237510075	237510441	367	6.10946	109.816	Promoter (<=1kb)	ENST00000495439.5	0	MLPH
peak_8859	chr12	124217936	124218304	369	11.5855	109.766	Intron (ENST00000389727.8/100533183, intron 3 of 4)	ENST00000324038.6	-70860	RFLNA
peak_31913	chr6	138555634	138555931	298	16.4817	109.763	Intron (ENST00000427025.6/57224, intron 1 of 6)	ENST00000342260.9	-9923	NHSL1
peak_34864	chr8	37593423	37593839	417	16.4817	109.763	Distal Intergenic	ENST00000657913.1	29059	LOC105379379
peak_30206	chr5	176418298	176418682	385	9.63458	109.669	Promoter (1-2kb)	ENST00000510734.5	-1759	CLTB
peak_4513	chr10	79128530	79128958	429	6.33062	109.569	Intron (ENST00000334512.10/57178, intron 2 of 24)	ENST00000334512.10	59564	ZMIZ1
peak_12568	chr15	89119860	89120452	593	8.61863	109.531	Intron (ENST00000569411.5/11057, intron 3 of 4)	ENST00000562073.1	3356	ABHD2
peak_8359	chr12	98358394	98358830	437	6.61327	109.507	Distal Intergenic	ENST00000556476.1	98285	SLC9A7P1
peak_22847	chr21	20996969	20997299	331	7.4294	109.462	Promoter (1-2kb)	ENST00000400546.6	-1110	NCAM2
peak_29783	chr5	139708728	139709605	878	7.4294	109.462	Intron (ENST00000515296.1/84249, intron 2 of 5)	ENST00000515296.1	24083	PSD2
peak_37517	chr9	108483721	108484093	373	7.4294	109.462	Distal Intergenic	ENST00000374667.5	371893	ACTL7B
peak_19879	chr2	120313874	120314292	419	14.2284	109.341	Distal Intergenic	ENST00000295228.4	-31844	INHBB
peak_34094	chr7	139771045	139771401	357	14.2284	109.341	Intron (ENST00000406875.8/28996, intron 1 of 14)	ENST00000493340.5	-5650	TBXAS1
peak_21164	chr2	236668292	236668668	377	11.1292	109.273	Distal Intergenic	ENST00000272928.4	98467	ACKR3
peak_20456	chr2	173883338	173883685	348	22.1986	109.23	3' UTR	ENST00000465379.1	33147	SP3
peak_24250	chr3	4782731	4783052	322	22.1986	109.23	Promoter (<=1kb)	ENST00000649272.1	-244	ITPR1
peak_17410	chr19	10730948	10731256	309	22.0089	109.23	Intron (ENST00000682524.1/1785, intron 1 of 7)	ENST00000586939.5	12387	DNM2
peak_31634	chr6	112035495	112035849	355	22.0089	109.23	Distal Intergenic	ENST00000230529.9	-18226	CCN6
peak_37947	chr9	129324902	129325241	340	8.83798	109.22	Exon (ENST00000316786.1/414318, exon 2 of 2)	ENST00000316786.1	3886	LINC02913
peak_5172	chr10	120931553	120931947	395	30.3601	109.133	Intron (ENST00000414774.1/105378519, intron 1 of 1)	ENST00000603658.1	27488	WDR11
peak_15260	chr17	40023412	40023709	298	12.7262	109.108	Promoter (<=1kb)	ENST00000492176.2	0	MED24
peak_24055	chr22	45279408	45279994	587	12.7262	109.108	Distal Intergenic	ENST00000216211.9	-4955	UPK3A
peak_5206	chr10	122042800	122043231	432	13.4521	109.088	Intron (ENST00000369005.6/10579, intron 2 of 22)	ENST00000491540.1	20807	TACC2
peak_14444	chr16	86962313	86962779	467	13.4521	109.088	Distal Intergenic	ENST00000430050.2	-95005	LINC02181
peak_20624	chr2	199229129	199229504	376	8.37805	108.969	Distal Intergenic	ENST00000473517.1	99531	SATB2
peak_318	chr1	12600195	12600871	677	8.02534	108.954	Intron (ENST00000616661.5/9249, intron 1 of 5)	ENST00000430996.2	-3887	DHRS3
peak_34010	chr7	132634005	132634306	302	8.02534	108.954	Intron (ENST00000378539.5/91584, intron 2 of 4)	ENST00000378539.5	14382	PLXNA4
peak_26444	chr3	193791650	193792060	411	10.6706	108.941	Distal Intergenic	ENST00000666648.1	-19226	LOC105374282
peak_17928	chr19	39150948	39151353	406	7.0126	108.939	Intron (ENST00000602004.1/10298, intron 1 of 2)	ENST00000599657.5	-5349	PAK4
peak_17644	chr19	18486148	18486631	484	17.7525	108.814	Intron (ENST00000262809.9/8178, intron 1 of 11)	ENST00000596124.3	-10215	ELL
peak_19428	chr2	87658108	87658543	436	17.7525	108.814	Intron (ENST00000643276.1/730268, intron 3 of 17)	ENST00000582552.1	28353	MIR4435-1
peak_29775	chr5	139660864	139661145	282	17.7525	108.814	Promoter (1-2kb)	ENST00000509238.1	1309	CXXC5
peak_30332	chr5_KI270796v1_alt	130604	130918	315	17.7525	108.814	Distal Intergenic	ENST00000630998.1	84719	LOC101927421
peak_20105	chr2	137508789	137509167	379	10.2661	108.742	Intron (ENST00000409968.6/80731, intron 15 of 27)	ENST00000480352.1	-133076	THSD7B
peak_23719	chr22	29798718	29799493	776	10.2661	108.742	Promoter (<=1kb)	ENST00000483380.1	0	ASCC2
peak_12050	chr15	62978054	62978643	590	15.1772	108.736	Distal Intergenic	ENST00000288398.10	-63989	TPM1
peak_25875	chr3	146139949	146140320	372	15.1772	108.736	Intron (ENST00000282903.10/5352, intron 1 of 19)	ENST00000480704.1	20671	PLOD2
peak_36175	chr8	141549861	141550184	324	15.1772	108.736	Distal Intergenic	ENST00000430863.5	-42631	MROH5
peak_31024	chr6	39274756	39275227	472	11.5177	108.691	Distal Intergenic	ENST00000373231.9	39192	KCNK17
peak_38975	chrX	110162799	110163184	386	6.58764	108.691	Intron (ENST00000372072.7/84187, intron 4 of 5)	ENST00000464177.1	17944	TMEM164
peak_17757	chr19	30698479	30699072	594	5.85531	108.689	Intron (ENST00000592773.2/9745, intron 1 of 1)	ENST00000592773.2	149133	ZNF536
peak_5662	chr11	9565026	9565326	301	24.9632	108.683	Distal Intergenic	ENST00000450114.7	-8344	WEE1
peak_33149	chr7	51350519	51350905	387	9.58467	108.681	Distal Intergenic	ENST00000395540.6	-33701	COBL
peak_23726	chr22	30054613	30055099	487	9.90644	108.662	Intron (ENST00000429350.5/101929664, intron 1 of 4)	ENST00000429350.5	25131	HORMAD2-AS1
peak_37052	chr9	87827219	87827700	482	9.90644	108.662	Intron (ENST00000424473.2/ENST00000424473.2, intron 2 of 3)	ENST00000413075.2	-16454	CTSLP8
peak_19172	chr2	64906809	64907378	570	8.5774	108.595	Promoter (1-2kb)	ENST00000449259.1	-1672	LINC02245
peak_24752	chr3	43769903	43770408	506	8.5774	108.595	Distal Intergenic	ENST00000463153.2	52232	ABHD5
peak_3350	chr10	3584933	3585475	543	7.39779	108.595	Distal Intergenic	ENST00000413993.2	-82018	LINC02669
peak_21592	chr20	23357773	23358091	319	7.83346	108.574	Promoter (<=1kb)	ENST00000444981.5	0	LINC01431
peak_29774	chr5	139658199	139658589	391	7.83346	108.574	Promoter (<=1kb)	ENST00000509238.1	-966	CXXC5
peak_35276	chr8	85907525	85907883	359	7.83346	108.574	Intron (ENST00000648211.1/ENST00000648211.1, intron 2 of 2)	ENST00000650562.1	-45963	LINC02849
peak_11022	chr14	93045989	93046293	305	19.605	108.522	Intron (ENST00000354313.7/3705, intron 3 of 10)	ENST00000553655.1	-9015	ITPK1
peak_12049	chr15	62967054	62967419	366	19.605	108.522	Distal Intergenic	ENST00000288398.10	-75213	TPM1
peak_702	chr1	30461582	30462145	564	16.3632	108.514	Distal Intergenic	ENST00000494561.1	253990	MATN1
peak_22487	chr20	57687185	57687528	344	16.3632	108.514	Intron (ENST00000395816.7/56937, intron 1 of 3)	ENST00000414037.5	3096	PMEPA1
peak_23939	chr22	39663719	39664050	332	16.3632	108.514	Exon (ENST00000407673.5/8911, exon 18 of 35)	ENST00000471970.1	20922	CACNA1I
peak_32936	chr7	34748186	34748679	494	8.19464	108.479	Intron (ENST00000360581.6/387129, intron 2 of 8)	ENST00000419766.5	9555	NPSR1-AS1
peak_3404	chr10	5118222	5118542	321	14.6956	108.301	Distal Intergenic	ENST00000603484.1	12947	AKR1C3
peak_36513	chr9	16040327	16040740	414	8.79488	108.27	Promoter (2-3kb)	ENST00000478913.1	-2058	CCDC171
peak_888	chr1	41500572	41501297	726	18.6494	108.266	Distal Intergenic	ENST00000372587.5	-15889	EDN2
peak_18233	chr19	56282726	56283102	377	33.3559	108.256	Promoter (1-2kb)	ENST00000586573.5	-1032	EDDM13
peak_5364	chr10	128095164	128095542	379	12.039	108.25	Distal Intergenic	ENST00000464771.1	7586	MKI67
peak_16136	chr17	77233839	77234216	378	12.039	108.25	Distal Intergenic	ENST00000588721.1	21124	SEC14L1
peak_17186	chr19	1907484	1908132	649	12.039	108.25	Promoter (<=1kb)	ENST00000454697.1	0	ADAT3
peak_980	chr1	47889343	47889748	406	34.573	108.243	Intron (ENST00000606738.3/388630, intron 2 of 6)	ENST00000435576.2	104464	TRABD2B
peak_32297	chr6	167864627	167864950	324	34.573	108.243	Exon (ENST00000683244.1/4301, exon 2 of 34)	ENST00000423229.1	-15531	AFDN
peak_4921	chr10	103931225	103931997	773	7.65529	108.243	Distal Intergenic	ENST00000224950.8	-13041	STN1
peak_37263	chr9	94697981	94698281	301	14.1336	108.165	Distal Intergenic	ENST00000375315.8	-28418	AOPEP
peak_15934	chr17	68339605	68339943	339	7.98887	108.049	Intron (ENST00000448504.6/22901, intron 2 of 11)	ENST00000582154.5	-6804	ARSG
peak_38620	chrX	40530473	40530827	355	8.33854	108.044	Distal Intergenic	ENST00000436783.6	-48545	ATP6AP2
peak_9976	chr13	112985582	112986016	435	12.6472	107.988	Promoter (<=1kb)	ENST00000433807.5	464	MCF2L
peak_10490	chr14	61515311	61515902	592	12.6472	107.988	Intron (ENST00000555185.5/5583, intron 2 of 3)	ENST00000555110.1	-9188	PRKCH
peak_31004	chr6	38436995	38437401	407	12.6472	107.988	Intron (ENST00000314100.10/114781, intron 5 of 9)	ENST00000412822.1	-44291	BTBD9-AS1
peak_20839	chr2	217247461	217247827	367	6.28321	107.975	Distal Intergenic	ENST00000657920.1	-13872	DIRC3-AS1
peak_27484	chr4	88084450	88084757	308	6.28321	107.975	Distal Intergenic	ENST00000502363.1	28384	PKD2
peak_7366	chr12	6237545	6237864	320	13.2797	107.941	3' UTR	ENST00000676638.1	4324	CD9
peak_37965	chr9	129558826	129559136	311	13.2797	107.941	Distal Intergenic	ENST00000658659.1	-15981	LOC105376292
peak_34052	chr7	137979162	137979513	352	6.74734	107.929	Intron (ENST00000330387.11/64764, intron 1 of 11)	ENST00000616381.4	22314	CREB3L2
peak_5574	chr11	1830843	1831216	374	10.6114	107.905	Promoter (<=1kb)	ENST00000479276.5	0	SYT8
peak_14560	chr16	89105645	89105989	345	10.6114	107.905	Promoter (2-3kb)	ENST00000543676.1	2949	ACSF3
peak_23889	chr22	37999356	37999880	525	10.6114	107.905	Intron (ENST00000407936.5/5435, intron 5 of 5)	ENST00000578108.1	10562	MIR4534
peak_29930	chr5	152193336	152193662	327	10.6114	107.905	Promoter (<=1kb)	ENST00000670537.1	-761	LINC01933
peak_32337	chr6	169953584	169954051	468	10.6114	107.905	Distal Intergenic	ENST00000648769.1	-154035	LINC00242
peak_25169	chr3	71384396	71384755	360	6.66527	107.89	Intron (ENST00000649528.3/27086, intron 3 of 20)	ENST00000648944.1	6809	FOXP1
peak_14469	chr16	87779273	87779742	470	20.6078	107.784	Promoter (<=1kb)	ENST00000563993.5	0	LOC102724467
peak_15140	chr17	28634086	28634696	611	20.6078	107.784	Promoter (<=1kb)	ENST00000581064.1	0	KIAA0100
peak_25183	chr3	72270041	72270458	418	7.36619	107.727	Intron (ENST00000626474.3/285286, intron 2 of 8)	ENST00000626474.3	9045	LINC00877
peak_10258	chr14	40816406	40816847	442	7.33458	107.727	Intron (ENST00000651539.1/105370467, intron 6 of 10)	ENST00000652650.1	8247	LOC105370467
peak_2493	chr1	200118704	200119090	387	10.2103	107.725	Intron (ENST00000236914.7/2494, intron 5 of 6)	ENST00000367357.3	74894	NR5A2
peak_29104	chr5	71748462	71748847	386	10.2103	107.725	Distal Intergenic	ENST00000513096.1	28883	CARTPT
peak_6575	chr11	73194560	73194981	422	5.47146	107.706	Distal Intergenic	ENST00000393597.7	-23300	P2RY2
peak_21783	chr20	36085691	36086069	379	9.53477	107.692	Exon (ENST00000651340.1/2036, exon 5 of 5)	ENST00000202028.9	-5435	EPB41L1
peak_17548	chr19	16003572	16003921	350	7.79834	107.679	Distal Intergenic	ENST00000546512.5	-11366	LINC00661
peak_27061	chr4	31991977	31992377	401	7.79834	107.679	Distal Intergenic	ENST00000662669.1	-4999	LINC02506
peak_13216	chr16	11706108	11706437	330	9.85376	107.659	Intron (ENST00000356957.7/51061, intron 5 of 12)	ENST00000570917.5	-16011	TXNDC11
peak_36600	chr9	33199822	33200192	371	9.85376	107.659	Distal Intergenic	ENST00000379725.5	-18173	SPINK4
peak_32616	chr7	4683213	4683745	533	5.97061	107.613	Promoter (<=1kb)	ENST00000328914.5	918	FOXK1
peak_20191	chr2	149077961	149078359	399	15.0718	107.527	Promoter (<=1kb)	ENST00000409029.5	439	LYPD6B
peak_5959	chr11	35264231	35264653	423	17.6171	107.523	Promoter (<=1kb)	ENST00000645542.1	-88	SLC1A2
peak_21300	chr2	241308685	241309056	372	17.6171	107.523	Intron (ENST00000310931.10/3069, intron 1 of 27)	ENST00000430918.5	-5961	HDLBP
peak_34145	chr7	142384179	142384824	646	15.8249	107.313	5' UTR	ENST00000616556.1	-111944	PRSS59P
peak_13548	chr16	27578446	27578846	401	16.2446	107.264	Intron (ENST00000261588.9/23247, intron 2 of 27)	ENST00000565672.5	4524	KATNIP
peak_16337	chr17	83207182	83207519	338	16.2446	107.264	Intron (ENST00000652318.1/101929650, intron 2 of 3)	ENST00000572850.1	-4477	LOC101929650
peak_13728	chr16	53045441	53045836	396	16.1261	107.264	Intron (ENST00000562178.1/105371267, intron 2 of 2)	ENST00000619363.2	7013	LOC105371267
peak_33839	chr7	116417982	116418585	604	16.1261	107.264	Intron (ENST00000477018.5/105375463, intron 7 of 10)	ENST00000439070.1	46691	LOC107986838
peak_2601	chr1	202335229	202335738	510	6.17622	107.261	Exon (ENST00000646651.1/29089, exon 2 of 7)	ENST00000646651.1	6198	UBE2T
peak_662	chr1	27541958	27542388	431	6.95514	107.252	Intron (ENST00000247087.10/27245, intron 5 of 5)	ENST00000644833.1	11157	AHDC1
peak_23495	chr22	20021850	20022263	414	19.447	107.174	Promoter (<=1kb)	ENST00000434168.5	695	TANGO2
peak_14766	chr17	4533683	4534035	353	10.9395	107.166	Promoter (<=1kb)	ENST00000571668.5	0	SPNS2
peak_23855	chr22	37197605	37198155	551	6.83424	107.162	Promoter (<=1kb)	ENST00000467564.5	0	C1QTNF6
peak_23274	chr21	43486207	43486484	278	25.1406	107.122	Distal Intergenic	ENST00000441283.1	-6673	HSF2BP
peak_29651	chr5	133291992	133292385	394	25.1406	107.122	Intron (ENST00000265342.12/23105, intron 6 of 15)	ENST00000507112.1	-39728	FSTL4
peak_1617	chr1	116508889	116509459	571	6.43923	107.08	Distal Intergenic	ENST00000660250.1	15539	LOC112268235
peak_22135	chr20	48698159	48698506	348	6.43923	107.08	Intron (ENST00000371941.4/57580, intron 7 of 39)	ENST00000482556.5	-41032	PREX1
peak_19888	chr2	120404114	120404472	359	6.53639	107.063	Distal Intergenic	ENST00000295228.4	57978	INHBB
peak_26811	chr4	6750896	6751360	465	5.63229	107.002	Distal Intergenic	ENST00000666330.1	-12148	LOC105374367
peak_13492	chr16	23540210	23540684	475	5.61293	107.002	Intron (ENST00000449606.7/124454, intron 3 of 8)	ENST00000566017.5	4578	EARS2
peak_10766	chr14	74922340	74922740	401	5.88008	106.995	Promoter (<=1kb)	ENST00000354625.6	0	RPS6KL1
peak_17053	chr18	74546753	74547319	567	12.5681	106.87	Intron (ENST00000358821.8/84735, intron 1 of 11)	ENST00000582365.1	12151	CNDP1
peak_18777	chr2	28896929	28897234	306	12.5681	106.87	Promoter (1-2kb)	ENST00000440983.1	1125	WDR43
peak_1652	chr1	117181691	117182027	337	9.24767	106.841	Intron (ENST00000369458.8/79679, intron 1 of 5)	ENST00000359008.8	-8425	VTCN1
peak_10955	chr14	90503462	90504062	601	9.24767	106.841	Distal Intergenic	ENST00000656418.1	46187	LINC00642
peak_25575	chr3	125395167	125395471	305	9.20026	106.841	Distal Intergenic	ENST00000360647.9	-19842	ZNF148
peak_18094	chr19	47081163	47081528	366	13.1935	106.798	Exon (ENST00000253048.10/23211, exon 11 of 15)	ENST00000601973.1	3827	ZC3H4
peak_17545	chr19	15975747	15976173	427	8.49495	106.725	Distal Intergenic	ENST00000322107.1	26739	OR10H4
peak_33552	chr7	98781441	98782084	644	8.49495	106.725	Distal Intergenic	ENST00000450876.5	84862	TMEM130
peak_3953	chr10	43363477	43363893	417	10.1545	106.708	Distal Intergenic	ENST00000476166.6	-7743	FXYD4
peak_19691	chr2	108295554	108296027	474	10.1545	106.708	Promoter (1-2kb)	ENST00000492554.1	1867	SULT1C2
peak_7372	chr12	6278504	6278867	364	9.48486	106.708	Distal Intergenic	ENST00000011684.11	-31569	PLEKHG6
peak_38094	chr9	134412313	134412684	372	6.02126	106.702	Intron (ENST00000481739.2/6256, intron 4 of 9)	ENST00000649020.1	26191	RXRA
peak_5323	chr10	126062352	126062788	437	9.80108	106.659	Intron (ENST00000368679.8/8038, intron 14 of 22)	ENST00000482291.1	4218	ADAM12
peak_7030	chr11	117303080	117303422	343	8.08085	106.654	Promoter (2-3kb)	ENST00000680800.1	-2343	BACE1
peak_7456	chr12	12819791	12820318	528	8.08085	106.654	Promoter (<=1kb)	ENST00000542832.1	0	DDX47
peak_8827	chr12	123062806	123063264	459	5.73073	106.591	Intron (ENST00000280562.9/57605, intron 1 of 24)	ENST00000541244.1	12831	PITPNM2
peak_19282	chr2	72574847	72575338	492	7.05396	106.527	Intron (ENST00000272427.11/23233, intron 7 of 21)	ENST00000485398.1	-59093	EXOC6B
peak_15437	chr17	49106796	49107128	333	7.58756	106.478	Distal Intergenic	ENST00000504681.5	-25332	B4GALNT2
peak_5153	chr10	119317524	119317869	346	6.15309	106.474	Intron (ENST00000392870.3/2869, intron 1 of 15)	ENST00000625697.2	18088	LOC105378511
peak_29742	chr5	137815515	137815860	346	21.6296	106.406	Intron (ENST00000661977.1/101928005, intron 3 of 3)	ENST00000510937.1	14322	NPY6R
peak_3598	chr10	15461269	15461781	513	5.79347	106.403	Distal Intergenic	ENST00000378116.9	-89980	FAM171A1
peak_5787	chr11	16989366	16989736	371	14.9665	106.32	Intron (ENST00000531066.6/144100, intron 3 of 26)	ENST00000529213.1	23606	PLEKHA7
peak_28869	chr5	53482428	53482711	284	14.9665	106.32	Promoter (<=1kb)	ENST00000491717.1	0	FST
peak_38143	chr9	136008418	136008713	296	14.9665	106.32	3' UTR	ENST00000467669.1	10767	NACC2
peak_30135	chr5	173454335	173454703	369	6.32275	106.32	Distal Intergenic	ENST00000519400.2	-8781	LOC105377732
peak_27364	chr4	76611392	76611962	571	6.58626	106.25	Intron (ENST00000296043.7/57619, intron 2 of 10)	ENST00000481002.5	25137	SHROOM3
peak_7627	chr12	32661703	32662071	369	17.4816	106.233	Distal Intergenic	ENST00000452533.6	-17129	DNM1L
peak_24209	chr2_GL383522v1_alt	22865	23508	644	17.4816	106.233	Promoter (1-2kb)	ENST00000613802.1	-1552	NOSTRIN
peak_26230	chr3	176951862	176952227	366	17.4816	106.233	Distal Intergenic	ENST00000638074.1	74188	TBL1XR1
peak_33799	chr7	111568962	111569501	540	17.4816	106.233	Distal Intergenic	ENST00000331762.7	-6445	IMMP2L
peak_34330	chr7	156725854	156726265	412	17.4816	106.233	Promoter (<=1kb)	ENST00000486837.1	0	LMBR1
peak_36445	chr9	6664512	6664947	436	7.42401	106.217	Intron (ENST00000413145.1/ENST00000413145.1, intron 1 of 2)	ENST00000321612.8	-18783	GLDC
peak_38421	chrX	13028995	13029734	740	5.92751	106.069	Distal Intergenic	ENST00000438997.1	13454	FAM9C
peak_17924	chr19	39130364	39130746	383	5.32149	106.052	Intron (ENST00000602004.1/10298, intron 1 of 2)	ENST00000599386.5	4530	PAK4
peak_15153	chr17	29158796	29159202	407	16.0076	106.022	Intron (ENST00000527372.7/399687, intron 2 of 41)	ENST00000590565.1	6279	MYO18A
peak_37514	chr9	108473322	108473808	487	5.48578	105.987	Distal Intergenic	ENST00000374667.5	382178	ACTL7B
peak_4044	chr10	47412832	47413262	431	7.7281	105.895	Distal Intergenic	ENST00000585316.3	-28539	ZNF488
peak_905	chr1	41866283	41866665	383	10.4929	105.838	Promoter (2-3kb)	ENST00000479350.1	2965	HIVEP3
peak_22695	chr20	64238286	64238622	337	10.4929	105.838	Intron (ENST00000328439.6/4661, intron 21 of 22)	ENST00000299468.11	-17073	PCMTD2
peak_23322	chr21	44704302	44704610	309	10.4929	105.838	Intron (ENST00000323084.9/54084, intron 1 of 11)	ENST00000642437.1	6937	TSPEAR
peak_26390	chr3	189564060	189564401	342	10.4929	105.838	Distal Intergenic	ENST00000264731.8	-66988	TP63
peak_37806	chr9	125612834	125613671	838	10.4929	105.838	Intron (ENST00000373511.6/79109, intron 4 of 10)	ENST00000497932.5	-17188	MAPKAP1
peak_35303	chr8	89684926	89685262	337	19.289	105.832	Intron (ENST00000661105.1/101929709, intron 1 of 2)	ENST00000523995.1	37088	RIPK2-DT
peak_36814	chr9	71772172	71772494	323	19.289	105.832	Intron (ENST00000545719.1/23670, intron 2 of 2)	ENST00000543165.1	-3659	CEMIP2
peak_3968	chr10	44236776	44237246	471	7.15915	105.821	Distal Intergenic	ENST00000623589.1	-55323	LINC02881
peak_35381	chr8	94059250	94059679	430	7.15915	105.821	Distal Intergenic	ENST00000520952.1	102449	CDH17
peak_11609	chr14_KI270847v1_alt	159561	160083	523	13.9439	105.819	Intron (ENST00000626153.2/3705, intron 3 of 10)	ENST00000629815.1	-8025	ITPK1
peak_12694	chr15	95026060	95026409	350	13.9439	105.819	Promoter (1-2kb)	ENST00000616940.1	1036	LOC105370991
peak_6825	chr11	94544124	94544442	319	12.4891	105.754	Promoter (<=1kb)	ENST00000358752.4	203	FUT4
peak_17578	chr19	16582071	16582389	319	12.4891	105.754	Intron (ENST00000409035.1/9441, intron 2 of 11)	ENST00000598492.5	5212	MED26
peak_20056	chr2	132876916	132877589	674	12.4891	105.754	Intron (ENST00000409261.6/344148, intron 9 of 19)	ENST00000424510.1	-37968	NCKAP5-AS1
peak_21194	chr2	237025722	237026130	409	12.4891	105.754	Intron (ENST00000662924.1/105373951, intron 1 of 2)	ENST00000244820.2	30037	LOC93463
peak_29032	chr5	67031644	67032121	478	12.4891	105.754	Intron (ENST00000403625.6/375449, intron 4 of 28)	ENST00000447738.1	26892	MAST4
peak_4032	chr10	47047689	47048033	345	9.43496	105.724	Distal Intergenic	ENST00000437863.2	107107	PTPN20
peak_6872	chr11	100999737	101000115	379	10.0987	105.694	Distal Intergenic	ENST00000529535.1	39887	ARHGAP42
peak_35116	chr8	66022307	66022630	324	10.0987	105.694	Promoter (<=1kb)	ENST00000519330.1	693	DNAJC5B
peak_15138	chr17	28536795	28537431	637	7.02433	105.681	Exon (ENST00000579795.6/8456, exon 9 of 9)	ENST00000487844.1	10742	UNC119
peak_15580	chr17	57269599	57269941	343	9.74841	105.661	Intron (ENST00000416426.6/124540, intron 5 of 13)	ENST00000675822.1	7448	MSI2
peak_37967	chr9	129575351	129575711	361	9.74841	105.661	Promoter (<=1kb)	ENST00000650882.1	0	LOC105376292
peak_5448	chr10	132549598	132550114	517	13.1073	105.656	Intron (ENST00000368594.8/3632, intron 1 of 15)	ENST00000423490.5	11459	INPP5A
peak_9327	chr13	35716295	35716608	314	13.1073	105.656	Distal Intergenic	ENST00000655817.1	18770	LINC00445
peak_30978	chr6	37103217	37103619	403	13.1073	105.656	Distal Intergenic	ENST00000373509.6	-66533	PIM1
peak_37959	chr9	129486827	129487156	330	13.1073	105.656	Promoter (<=1kb)	ENST00000652803.1	0	LINC00963
peak_4480	chr10	78400083	78400424	342	24.9036	105.625	Intron (ENST00000634930.1/105378375, intron 1 of 3)	ENST00000459633.1	132641	LINC00595
peak_34444	chr8	693330	693882	553	24.9036	105.625	Intron (ENST00000522706.5/157697, intron 1 of 3)	ENST00000518313.1	-6606	ERICH1
peak_29728	chr5	136772900	136773336	437	7.55369	105.599	Distal Intergenic	ENST00000667761.1	37956	CTB-1I21.1
peak_32959	chr7	36272852	36273264	413	7.55369	105.599	Intron (ENST00000242108.9/80820, intron 3 of 7)	ENST00000487069.5	-7819	EEPD1
peak_8945	chr12	128449463	128449886	424	6.89767	105.574	Intron (ENST00000435159.3/92293, intron 2 of 8)	ENST00000579753.1	155371	MIR3612
peak_22050	chr20	47801314	47801741	428	5.41675	105.51	Distal Intergenic	ENST00000484875.5	-14698	SULF2
peak_15040	chr17	19551130	19551607	478	24.4084	105.498	Exon (ENST00000584348.5/55244, exon 6 of 7)	ENST00000495425.6	-3902	SLC47A1
peak_9391	chr13	40536735	40537555	821	6.77846	105.498	Promoter (<=1kb)	ENST00000615137.1	-928	LINC00598
peak_3812	chr10	29808681	29809193	513	11.3145	105.476	Distal Intergenic	ENST00000674475.1	-71722	SVIL
peak_28090	chr4	162783188	162783630	443	11.3145	105.476	Intron (ENST00000661387.1/ENST00000661387.1, intron 2 of 3)	ENST00000638111.1	309998	MIR4454
peak_15346	chr17	42628071	42628370	300	8.66558	105.437	Distal Intergenic	ENST00000679484.1	16196	TUBG1
peak_21763	chr20	34472144	34472459	316	27.1376	105.372	Promoter (<=1kb)	ENST00000461661.1	643	ITCH
peak_13223	chr16	12024372	12024865	494	7.39131	105.346	Intron (ENST00000566228.6/92017, intron 3 of 20)	ENST00000568359.1	-13845	SNX29
peak_27417	chr4	82434983	82435303	321	25.6612	105.3	Intron (ENST00000273920.8/58478, intron 1 of 5)	ENST00000505846.5	4321	ENOPH1
peak_39214	chrX	150293448	150293896	449	5.9551	105.149	Distal Intergenic	ENST00000516645.3	65444	MIR2114
peak_33308	chr7	73829472	73829819	348	8.89761	105.135	Promoter (1-2kb)	ENST00000340958.4	-1177	CLDN4
peak_14869	chr17	9966622	9966994	373	14.8611	105.115	Intron (ENST00000432992.7/8522, intron 4 of 13)	ENST00000580811.5	-7127	GAS7
peak_32645	chr7	5553468	5553793	326	14.8611	105.115	Intron (ENST00000675515.1/60, intron 1 of 5)	ENST00000414620.1	8997	ACTB
peak_4284	chr10	69213709	69214078	370	10.8131	105.065	Distal Intergenic	ENST00000497254.1	5933	SUPV3L1
peak_16831	chr18	44918075	44918360	286	10.8131	105.065	Intron (ENST00000677068.1/26040, intron 3 of 5)	ENST00000577285.1	51806	MIR4319
peak_5810	chr11	17927694	17928009	316	21.44	104.997	Intron (ENST00000528369.5/26297, intron 1 of 2)	ENST00000528369.5	11623	SERGEF
peak_17869	chr19	35509332	35509652	321	21.44	104.997	Promoter (<=1kb)	ENST00000434389.5	559	DMKN
peak_15112	chr17	27608238	27608616	379	11.8202	104.972	Promoter (1-2kb)	ENST00000582410.5	-1227	KSR1
peak_32997	chr7	41559481	41559793	313	7.09798	104.966	Distal Intergenic	ENST00000464515.1	132771	INHBA
peak_2699	chr1	205536321	205536626	306	17.3462	104.945	Distal Intergenic	ENST00000459862.1	6008	CDK18
peak_7539	chr12	24544360	24544707	348	17.3462	104.945	Intron (ENST00000646273.1/6660, intron 1 of 16)	ENST00000538905.1	17675	SOX5
peak_20459	chr2	173972478	173972846	369	17.3462	104.945	Distal Intergenic	ENST00000310015.12	-7105	SP3
peak_33760	chr7	107494179	107494667	489	17.3462	104.945	Intron (ENST00000297135.9/10466, intron 6 of 21)	ENST00000484237.5	-13237	COG5
peak_37825	chr9	126484305	126485844	1540	17.3462	104.945	Intron (ENST00000361171.8/89853, intron 9 of 9)	ENST00000485886.1	3492	MVB12B
peak_13964	chr16	70043595	70044037	443	6.99469	104.834	Intron (ENST00000531894.5/283970, intron 1 of 25)	ENST00000458813.1	13249	MIR1972-2
peak_25229	chr3	77563039	77563368	330	10.4336	104.808	Exon (ENST00000487694.7/6092, exon 12 of 27)	ENST00000490991.5	-25413	ROBO2
peak_6659	chr11	77038420	77039015	596	15.8891	104.779	Intron (ENST00000528622.5/192134, intron 2 of 2)	ENST00000622824.1	4022	B3GNT6
peak_13075	chr16	4371459	4371825	367	15.8891	104.779	Promoter (<=1kb)	ENST00000304735.4	-23	VASN
peak_33710	chr7	105639887	105640421	535	5.39852	104.779	Intron (ENST00000419735.8/222255, intron 5 of 11)	ENST00000484475.5	-15621	ATXN7L1
peak_3502	chr10	8752487	8752830	344	5.55488	104.769	Distal Intergenic	ENST00000447297.1	-145159	LINC02676
peak_17210	chr19	2529490	2529853	364	6.75057	104.668	Intron (ENST00000382159.8/2788, intron 3 of 4)	ENST00000593043.1	53134	GADD45B
peak_15896	chr17	67411449	67411821	373	13.8491	104.65	Intron (ENST00000581322.6/26207, intron 1 of 8)	ENST00000584471.5	32483	PITPNC1
peak_8747	chr12	121124362	121124686	325	12.4101	104.642	Distal Intergenic	ENST00000537312.5	-8133	P2RX7
peak_5038	chr10	113921841	113922372	532	6.43388	104.632	Distal Intergenic	ENST00000468890.1	67017	NHLRC2
peak_517	chr1	21241645	21242048	404	5.28637	104.612	Intron (ENST00000415912.6/1889, intron 10 of 18)	ENST00000470394.1	-3295	ECE1
peak_16583	chr18	11268956	11269326	371	5.28637	104.612	Distal Intergenic	ENST00000674853.1	-119387	PIEZO2
peak_7806	chr12	51823760	51824194	435	13.0211	104.516	Exon (ENST00000567167.1/ENST00000567167.1, exon 2 of 5)	ENST00000642069.2	-8835	TMDD1
peak_24862	chr3	53022987	53023339	353	13.0211	104.516	Intron (ENST00000394752.8/51460, intron 1 of 20)	ENST00000470575.5	21930	SFMBT1
peak_38105	chr9	134693102	134693398	297	13.0211	104.516	Intron (ENST00000371817.8/1289, intron 2 of 65)	ENST00000469093.1	-38195	COL5A1
peak_22926	chr21	32393406	32393730	325	8.62248	104.496	Promoter (<=1kb)	ENST00000534991.3	276	URB1-AS1
peak_36491	chr9	14452550	14452948	399	8.62248	104.496	Intron (ENST00000659981.1/ENST00000659981.1, intron 3 of 3)	ENST00000380934.8	-53567	NFIB
peak_9235	chr13	30021102	30021541	440	19.1309	104.494	Distal Intergenic	ENST00000481738.2	84879	LINC00544
peak_14740	chr17	3739939	3740285	347	19.1309	104.494	Promoter (<=1kb)	ENST00000571185.1	-986	ITGAE
peak_35706	chr8	115194524	115194909	386	7.35862	104.478	Distal Intergenic	ENST00000518018.1	297312	TRPS1
peak_13235	chr16	12258037	12258470	434	11.2468	104.409	Intron (ENST00000566228.6/92017, intron 14 of 20)	ENST00000562510.1	-97783	SNX29
peak_21095	chr2	233487750	233488140	391	11.2468	104.409	Promoter (1-2kb)	ENST00000454354.1	1321	USP40
peak_22808	chr21	15444217	15444604	388	8.1805	104.363	Promoter (<=1kb)	ENST00000634642.1	0	LOC101927745
peak_8018	chr12	64600762	64601158	397	8.85246	104.184	Intron (ENST00000637125.1/283349, intron 2 of 5)	ENST00000546135.1	8301	RASSF3-DT
peak_9879	chr13	109243352	109243799	448	24.6665	104.129	Distal Intergenic	ENST00000455487.1	-38174	LINC00370
peak_27545	chr4	95284726	95285108	383	24.6665	104.129	Intron (ENST00000610318.4/8633, intron 2 of 14)	ENST00000610318.4	50524	UNC5C
peak_5848	chr11	20035699	20036108	410	5.73163	104.128	Exon (ENST00000360655.8/89797, exon 12 of 38)	ENST00000526675.1	8145	NAV2
peak_23119	chr21	39985236	39985661	426	7.06739	104.115	Distal Intergenic	ENST00000467565.1	86760	PCP4
peak_26231	chr3	176953620	176954211	592	5.38028	104.051	Distal Intergenic	ENST00000638074.1	72204	TBL1XR1
peak_12051	chr15	62994938	62995303	366	8.37127	103.932	Distal Intergenic	ENST00000288398.10	-47329	TPM1
peak_17279	chr19	4706778	4707239	462	7.96707	103.927	Promoter (2-3kb)	ENST00000599163.5	-2627	DPP9
peak_3433	chr10	5832672	5833140	469	14.7557	103.914	Intron (ENST00000380127.5/2665, intron 1 of 6)	ENST00000380127.5	8992	GDI2
peak_7936	chr12	57088595	57088907	313	6.8402	103.899	Promoter (<=1kb)	ENST00000555857.1	-136	NAB2
peak_30424	chr6	3748299	3748617	319	6.8402	103.899	Promoter (2-3kb)	ENST00000485986.1	2912	PXDC1
peak_13295	chr16	14996709	14997117	409	7.48596	103.841	Promoter (<=1kb)	ENST00000450288.3	-631	PDXDC1
peak_31970	chr6	142375147	142375580	434	6.40825	103.822	Intron (ENST00000230173.10/57211, intron 4 of 25)	ENST00000508295.2	-14732	ADGRG6
peak_5375	chr10	129036896	129037264	369	6.61188	103.807	Distal Intergenic	ENST00000446589.1	124017	LINC02667
peak_3947	chr10	43110751	43111173	423	6.50724	103.802	Promoter (1-2kb)	ENST00000683872.1	1544	RET
peak_14870	chr17	9968932	9969284	353	6.50724	103.802	Intron (ENST00000432992.7/8522, intron 4 of 13)	ENST00000580811.5	-9437	GAS7
peak_11232	chr14	100091550	100091893	344	25.4122	103.786	Intron (ENST00000402714.6/51466, intron 2 of 13)	ENST00000557384.5	-5054	EVL
peak_439	chr1	17561469	17562111	643	10.3743	103.781	Intron (ENST00000361221.8/55160, intron 1 of 28)	ENST00000375415.5	-18442	ARHGEF10L
peak_5049	chr10	113982710	113983081	372	10.3743	103.781	Distal Intergenic	ENST00000369295.4	-60785	ADRB1
peak_19556	chr2	99617877	99618240	364	10.3743	103.781	Intron (ENST00000409236.6/3899, intron 11 of 22)	ENST00000445815.2	-24107	AFF3
peak_25513	chr3	123409570	123410208	639	10.3743	103.781	Intron (ENST00000462833.6/111, intron 1 of 20)	ENST00000466617.5	-5009	ADCY5
peak_19228	chr2	69976550	69977001	452	10.3151	103.781	Promoter (<=1kb)	ENST00000625439.2	0	PCBP1-AS1
peak_35933	chr8	127802201	127802493	293	10.3151	103.781	Intron (ENST00000667305.1/5820, intron 1 of 8)	ENST00000523068.2	6168	PVT1
peak_39231	chrX	152895516	152896144	629	10.3151	103.781	Distal Intergenic	ENST00000318504.11	-18298	ZNF185
peak_2284	chr1	180167616	180168285	670	5.84131	103.767	Intron (ENST00000367602.8/5768, intron 2 of 11)	ENST00000367600.5	12719	QSOX1
peak_18879	chr2	38514664	38515214	551	9.33514	103.762	Promoter (<=1kb)	ENST00000671178.1	426	LINC02613
peak_25817	chr3	139313956	139314262	307	9.33514	103.762	Intron (ENST00000495075.5/56945, intron 2 of 9)	ENST00000310776.9	-29758	MRPS22
peak_1004	chr1	51541756	51542154	399	9.98718	103.671	Intron (ENST00000415031.1/105378720, intron 1 of 1)	ENST00000371733.8	-22490	EPS15
peak_8749	chr12	121131736	121132405	670	9.98718	103.671	Promoter (<=1kb)	ENST00000537312.5	-414	P2RX7
peak_14566	chr16	89345673	89346086	414	9.98718	103.671	Promoter (1-2kb)	ENST00000646838.1	-1850	ANKRD11
peak_15864	chr17	66508227	66508620	394	9.98718	103.671	Intron (ENST00000413366.8/5578, intron 3 of 16)	ENST00000584715.5	-91373	PRKCA-AS1
peak_11917	chr15	52486081	52486525	445	9.64305	103.669	Intron (ENST00000399233.7/4644, intron 1 of 41)	ENST00000553916.5	42316	MYO5A
peak_38539	chrX	23501960	23502362	403	9.64305	103.669	Distal Intergenic	ENST00000379349.5	-161900	PRDX4
peak_17004	chr18	62993084	62993548	465	17.2107	103.663	Distal Intergenic	ENST00000591106.1	86797	PHLPP1
peak_21051	chr2	231600773	231601225	453	17.2107	103.663	Distal Intergenic	ENST00000313965.4	7909	TEX44
peak_33074	chr7	45876410	45876733	324	17.2107	103.663	Distal Intergenic	ENST00000457280.5	-11627	IGFBP1
peak_2265	chr1	179005587	179005904	318	21.2503	103.595	Distal Intergenic	ENST00000440702.5	-19900	FAM20B
peak_23451	chr22	18119592	18120130	539	21.2503	103.595	Promoter (<=1kb)	ENST00000679481.1	-977	TUBA8
peak_30412	chr6	3418874	3419186	313	21.2503	103.595	Intron (ENST00000436008.6/63027, intron 1 of 10)	ENST00000467177.5	20232	SLC22A23
peak_36421	chr9	4862130	4862500	371	8.57938	103.556	Intron (ENST00000445485.1/ENST00000445485.1, intron 1 of 1)	ENST00000362195.3	11833	MIR101-2
peak_39258	chrX	154490777	154491182	406	7.80652	103.556	Promoter (<=1kb)	ENST00000263512.5	-87	SLC10A3
peak_33167	chr7	55234794	55235093	300	15.7705	103.543	Distal Intergenic	ENST00000626532.1	20542	ELDR
peak_6094	chr11	46985070	46985370	301	12.3311	103.532	Intron (ENST00000533124.5/79096, intron 1 of 2)	ENST00000527784.5	48290	C11orf49
peak_23476	chr22	19709004	19709322	319	12.3311	103.532	Distal Intergenic	ENST00000455784.7	-5181	SEPTIN5
peak_19173	chr2	64975334	64975709	376	12.2521	103.532	Intron (ENST00000653778.1/400958, intron 2 of 3)	ENST00000493121.5	-12768	SLC1A4
peak_23552	chr22	22040463	22040798	336	12.2521	103.532	Intron (ENST00000419303.5/649179, intron 1 of 4)	ENST00000419303.5	3060	PRAMENP
peak_26450	chr3	193870358	193871267	910	12.2521	103.532	Distal Intergenic	ENST00000445168.1	-26334	LINC02038
peak_448	chr1	17834481	17834765	285	13.7543	103.485	Distal Intergenic	ENST00000617065.1	11499	ACTL8
peak_1126	chr1	67468273	67468605	333	13.7543	103.485	Distal Intergenic	ENST00000370994.8	-37858	SERBP1
peak_22536	chr20	59291794	59292148	355	13.7543	103.485	Distal Intergenic	ENST00000311585.11	-8295	EDN3
peak_33150	chr7	51357004	51357578	575	13.7543	103.485	Distal Intergenic	ENST00000395540.6	-40186	COBL
peak_336	chr1	14913842	14914166	325	23.5179	103.482	Intron (ENST00000636203.1/23254, intron 3 of 16)	ENST00000361144.9	-9964	KAZN
peak_11368	chr14	104345443	104345726	284	23.5179	103.482	Distal Intergenic	ENST00000662137.1	121788	LINC02691
peak_15449	chr17	49630190	49630513	324	8.14099	103.449	Intron (ENST00000504102.6/8405, intron 1 of 9)	ENST00000509869.5	-10886	SPOP
peak_23230	chr21	42516171	42516585	415	8.14099	103.449	Promoter (1-2kb)	ENST00000398343.2	1647	SLC37A1
peak_21491	chr20	18058782	18059204	423	12.9349	103.38	Promoter (<=1kb)	ENST00000486776.5	0	OVOL2
peak_2584	chr1	202106340	202106723	384	5.71102	103.377	Distal Intergenic	ENST00000683302.1	-16163	GPR37L1
peak_31579	chr6	108707338	108707890	553	5.71102	103.377	Distal Intergenic	ENST00000416104.5	-43764	LINC00222
peak_21200	chr2	237075977	237076354	378	11.1791	103.346	Intron (ENST00000662924.1/105373951, intron 1 of 2)	ENST00000667175.1	9375	LOC105373951
peak_23123	chr21	40070547	40071422	876	7.0368	103.268	Intron (ENST00000400454.6/1826, intron 27 of 32)	ENST00000585040.1	141009	MIR4760
peak_26351	chr3	187928705	187929056	352	7.0368	103.268	Distal Intergenic	ENST00000413056.1	17165	LOC105374265
peak_17570	chr19	16462851	16463220	370	8.80731	103.235	Intron (ENST00000602022.5/58513, intron 1 of 22)	ENST00000602151.1	8723	EPS15L1
peak_24289	chr3	8456859	8457184	326	8.80731	103.235	Intron (ENST00000654635.1/101927394, intron 3 of 6)	ENST00000446281.5	44414	LMCD1-AS1
peak_25558	chr3	124834663	124835017	355	6.14098	103.23	Promoter (1-2kb)	ENST00000476988.2	-1643	ITGB5
peak_26754	chr4	3955504	3955849	346	6.14098	103.23	Promoter (<=1kb)	ENST00000510506.5	-85	FAM86EP
peak_37706	chr9	121717376	121717751	376	5.77472	103.184	Intron (ENST00000394340.7/153090, intron 3 of 5)	ENST00000373782.7	18006	DAB2IP
peak_18993	chr2	45774579	45775033	455	18.9729	103.159	Intron (ENST00000421201.1/5581, intron 2 of 2)	ENST00000485176.1	76597	PRKCE
peak_24779	chr3	46878773	46879195	423	18.9729	103.159	Promoter (1-2kb)	ENST00000418619.5	-1050	PTH1R
peak_312	chr1	12486318	12486775	458	6.81147	103.068	Intron (ENST00000620676.6/55187, intron 67 of 69)	ENST00000645148.1	7769	VPS13D
peak_32480	chr7	866988	867640	653	5.05258	103.01	Promoter (<=1kb)	ENST00000497943.1	-834	SUN1
peak_3298	chr10	778835	779242	408	5.81976	103.005	Distal Intergenic	ENST00000614908.4	35768	LARP4B
peak_22682	chr20	63864041	63864420	380	6.4809	102.993	Promoter (<=1kb)	ENST00000601296.2	0	LOC112268269
peak_26745	chr4	3827508	3827859	352	6.4809	102.993	Distal Intergenic	ENST00000330055.7	61123	ADRA2C
peak_3919	chr10	36364313	36364682	370	10.6867	102.978	Distal Intergenic	ENST00000442783.1	-465350	LINC02630
peak_8471	chr12	106987813	106988173	361	10.6867	102.978	Promoter (<=1kb)	ENST00000547115.1	-653	MTERF2
peak_14983	chr17	17604903	17605310	408	10.6867	102.978	Intron (ENST00000583662.1/ENST00000583662.1, intron 1 of 1)	ENST00000395781.6	-13195	PEMT
peak_29065	chr5	68545603	68545928	326	10.6867	102.978	Intron (ENST00000663729.1/105379011, intron 1 of 3)	ENST00000668654.1	-12001	LOC105379011
peak_15651	chr17	59332206	59332515	310	9.01062	102.976	Promoter (<=1kb)	ENST00000582192.1	485	YPEL2
peak_16177	chr17	78421101	78421825	725	9.01062	102.976	Promoter (<=1kb)	ENST00000586880.1	879	PGS1
peak_21892	chr20	41292184	41292630	447	11.6743	102.801	Intron (ENST00000309060.7/23051, intron 1 of 4)	ENST00000436099.6	7444	ZHX3
peak_27201	chr4	52058364	52058660	297	11.6743	102.801	Intron (ENST00000295213.9/132671, intron 1 of 12)	ENST00000505038.1	6822	SPATA18
peak_37764	chr9	124128394	124128964	571	9.28524	102.786	Distal Intergenic	ENST00000488674.2	112997	LHX2
peak_29177	chr5	77861625	77861993	369	5.19026	102.759	Intron (ENST00000522370.1/6902, intron 1 of 3)	ENST00000522370.1	6787	TBCA
peak_18096	chr19	47096062	47096645	584	10.2558	102.758	Promoter (1-2kb)	ENST00000595341.1	-1575	ZC3H4
peak_27839	chr4	134306048	134306359	312	10.2558	102.758	Intron (ENST00000658435.1/132430, intron 2 of 3)	ENST00000654404.1	21096	PABPC4L
peak_5934	chr11	34226333	34226640	308	14.6504	102.719	Intron (ENST00000435224.3/25841, intron 1 of 16)	ENST00000530814.1	15905	ABTB2
peak_12056	chr15	63019625	63020022	398	14.6504	102.719	Distal Intergenic	ENST00000288398.10	-22610	TPM1
peak_18451	chr2	10021751	10022085	335	9.59037	102.679	Exon (ENST00000566840.1/ENST00000566840.1, exon 1 of 1)	ENST00000401510.5	-20764	KLF11
peak_30561	chr6	11053499	11053895	397	9.59037	102.679	Intron (ENST00000661751.1/100506409, intron 2 of 2)	ENST00000657744.1	8823	ELOVL2-AS1
peak_28342	chr5	429761	430114	354	9.9314	102.665	Promoter (1-2kb)	ENST00000511487.1	1843	AHRR
peak_14858	chr17	9205891	9206231	341	29.0958	102.643	Intron (ENST00000173229.7/9423, intron 5 of 6)	ENST00000574307.2	-26773	LOC101928266
peak_26742	chr4	3812621	3813043	423	29.0958	102.643	Distal Intergenic	ENST00000330055.7	46236	ADRA2C
peak_17341	chr19	7414819	7415087	269	24.4294	102.642	Intron (ENST00000668164.2/23370, intron 10 of 28)	ENST00000617428.4	19633	ARHGEF18
peak_36787	chr9	69288156	69288563	408	24.4294	102.642	Distal Intergenic	ENST00000624238.2	18572	BANCR
peak_31748	chr6	125197811	125198289	479	7.14494	102.564	Intron (ENST00000534368.5/7164, intron 1 of 3)	ENST00000392482.6	-5350	TPD52L1
peak_1714	chr1	120774084	120774544	461	8.10148	102.534	Intron (ENST00000624419.2/101929796, intron 2 of 4)	ENST00000651062.1	-10443	NBPF26
peak_26709	chr4	2937116	2937464	349	5.75365	102.425	Promoter (<=1kb)	ENST00000503709.1	0	NOP14-AS1
peak_31834	chr6	134117232	134117634	403	5.75365	102.425	Intron (ENST00000663785.1/ENST00000663785.1, intron 2 of 2)	ENST00000473704.1	54500	SGK1
peak_1052	chr1	56547929	56548232	304	12.1731	102.423	Intron (ENST00000371250.4/8613, intron 1 of 5)	ENST00000642129.1	-23434	PLPP3
peak_128	chr1	3832158	3832674	517	17.0752	102.383	Promoter (<=1kb)	ENST00000495701.1	-934	CEP104
peak_1226	chr1	85599046	85599430	385	17.0752	102.383	Exon (ENST00000426794.1/ENST00000426794.1, exon 1 of 2)	ENST00000675083.1	17583	CCN1
peak_1703	chr1	120419031	120419358	328	17.0752	102.383	Promoter (<=1kb)	ENST00000652355.1	-492	NBPF8
peak_2003	chr1	155091024	155091380	357	17.0752	102.383	Distal Intergenic	ENST00000498667.1	5502	EFNA3
peak_28615	chr5	19885044	19885487	444	6.20119	102.347	Promoter (<=1kb)	ENST00000506372.5	785	CDH18
peak_29309	chr5	95841942	95842258	317	13.6595	102.32	Intron (ENST00000656444.1/202299, intron 1 of 2)	ENST00000656444.1	3697	LINC01554
peak_9271	chr13	32068209	32068590	382	6.9058	102.312	Intron (ENST00000645780.1/10129, intron 2 of 61)	ENST00000436046.1	7345	FRY
peak_35832	chr8	123563567	123563913	347	6.9058	102.312	Intron (ENST00000518970.1/ENST00000518970.1, intron 1 of 1)	ENST00000443022.2	-22361	FBXO32
peak_28891	chr5	55961783	55962172	390	15.652	102.308	Promoter (1-2kb)	ENST00000506241.1	-1303	IL6ST
peak_3356	chr10	3692415	3692756	342	8.717	102.287	Distal Intergenic	ENST00000661014.1	-56210	LOC105376363
peak_9293	chr13	33125824	33126527	704	8.717	102.287	Exon (ENST00000336934.10/90627, exon 7 of 14)	ENST00000491333.1	-12631	STARD13
peak_23734	chr22	30291096	30291391	296	8.717	102.287	Promoter (1-2kb)	ENST00000421236.5	-1474	CASTOR1
peak_22434	chr20	56919186	56919512	327	11.1113	102.284	Distal Intergenic	ENST00000671579.1	200031	LOC105372685
peak_16940	chr18	57141686	57141987	302	12.8487	102.247	Exon (ENST00000590942.1/ENST00000590942.1, exon 2 of 3)	ENST00000585477.2	-5100	BOD1L2
peak_24627	chr3	32420330	32420788	459	12.8487	102.247	Intron (ENST00000349718.8/112616, intron 1 of 3)	ENST00000465248.1	28291	CMTM7
peak_27156	chr4	40550943	40551367	425	12.8487	102.247	Intron (ENST00000295971.12/54502, intron 1 of 6)	ENST00000381795.10	-34970	RBM47
peak_36883	chr9	77735580	77735939	360	12.8487	102.247	Intron (ENST00000286548.9/2776, intron 5 of 6)	ENST00000341700.7	-87258	GNA14
peak_37158	chr9	90562259	90562619	361	12.8487	102.247	Intron (ENST00000665506.1/340515, intron 1 of 6)	ENST00000665506.1	19971	LINC01501
peak_3838	chr10	30682274	30682695	422	6.35699	102.217	Intron (ENST00000422642.6/645954, intron 2 of 18)	ENST00000435645.1	-10967	SVIL2P
peak_19052	chr2	47063405	47063852	448	21.0607	102.197	Intron (ENST00000409245.5/57217, intron 20 of 20)	ENST00000496991.3	17090	TTC7A
peak_29228	chr5	82985115	82985429	315	21.0607	102.197	Distal Intergenic	ENST00000504916.1	-63996	LOC105379051
peak_2204	chr1	172746401	172746893	493	6.45456	102.184	Distal Intergenic	ENST00000340030.4	87257	FASLG
peak_35772	chr8	119655087	119655421	335	6.5577	102.176	Intron (ENST00000427067.6/5168, intron 1 of 25)	ENST00000075322.11	-16248	ENPP2
peak_31523	chr6	102858004	102858322	319	28.8268	102.14	Distal Intergenic	ENST00000682328.1	803871	GRIK2
peak_14034	chr16	73019453	73019757	305	8.28881	102.088	Intron (ENST00000268489.10/463, intron 1 of 9)	ENST00000268489.10	28371	ZFHX3
peak_10867	chr14	77144915	77145228	314	8.96321	102.015	Promoter (2-3kb)	ENST00000555327.1	-2181	ZDHHC22
peak_17871	chr19	35554072	35554426	355	8.96321	102.015	Intron (ENST00000262623.4/495, intron 16 of 21)	ENST00000592767.2	3311	ATP4A
peak_8909	chr12	124742016	124742400	385	7.26052	101.882	Distal Intergenic	ENST00000545305.1	44093	SCARB1
peak_14728	chr17	2812067	2812429	363	18.8149	101.825	Intron (ENST00000637138.1/23108, intron 3 of 25)	ENST00000542807.1	15585	RAP1GAP2
peak_17403	chr19	10501900	10502322	423	18.8149	101.825	Promoter (<=1kb)	ENST00000591039.1	363	KEAP1
peak_24151	chr22	49930101	49930412	312	18.8149	101.825	Distal Intergenic	ENST00000487969.1	6891	CRELD2
peak_37845	chr9	127139034	127139476	443	18.8149	101.825	Intron (ENST00000424082.6/9649, intron 8 of 17)	ENST00000373425.8	-16399	ANGPTL2
peak_17676	chr19	19549825	19550136	312	5.47747	101.814	Distal Intergenic	ENST00000588333.2	9166	CILP2
peak_28453	chr5	6003169	6003647	479	9.23533	101.812	Distal Intergenic	ENST00000659085.1	314364	LOC105374634
peak_31760	chr6	125584607	125585088	482	5.21613	101.743	Intron (ENST00000656901.1/105377986, intron 3 of 3)	ENST00000423208.2	-89265	LINC02523
peak_37483	chr9	107541507	107542004	498	5.21613	101.743	Distal Intergenic	ENST00000420475.1	-51025	KLF4
peak_10872	chr14	77318138	77318487	350	10.1965	101.736	Promoter (1-2kb)	ENST00000554948.1	1853	POMT2
peak_23306	chr21	44196564	44196851	288	10.1965	101.736	Promoter (2-3kb)	ENST00000645813.1	-2226	LOC105377139
peak_18152	chr19	49568051	49568395	345	11.6014	101.72	Intron (ENST00000596358.6/51070, intron 1 of 8)	ENST00000598296.5	-7360	NOSIP
peak_18411	chr2	8274944	8275434	491	11.6014	101.72	Promoter (2-3kb)	ENST00000456681.1	2650	LINC00298
peak_20979	chr2	225616393	225616723	331	11.6014	101.72	Intron (ENST00000636099.1/57624, intron 5 of 6)	ENST00000272907.7	215507	NYAP2
peak_30785	chr6	22236780	22237123	344	11.6014	101.72	Exon (ENST00000651569.1/ENST00000651569.1, exon 1 of 8)	ENST00000659237.1	55917	CASC15
peak_8753	chr12	121175954	121176322	369	9.53769	101.691	Intron (ENST00000537312.5/5027, intron 8 of 10)	ENST00000543171.5	-33539	P2RX4
peak_17273	chr19	4536757	4537074	318	9.53769	101.691	Promoter (1-2kb)	ENST00000586133.1	-1533	PLIN5
peak_4202	chr10	61409849	61410218	370	5.73257	101.67	3' UTR	ENST00000507507.1	4282	TMEM26
peak_15839	chr17	65194695	65195041	347	5.73257	101.67	Intron (ENST00000635833.1/8787, intron 12 of 18)	ENST00000577595.1	5991	RGS9
peak_2280	chr1	180080381	180080802	422	9.87562	101.661	Promoter (<=1kb)	ENST00000437245.1	0	CEP350
peak_5908	chr11	30868638	30868961	324	9.87562	101.661	Intron (ENST00000444572.6/341019, intron 16 of 20)	ENST00000303697.8	37744	DCDC1
peak_2347	chr1	183249418	183249837	420	14.545	101.524	3' UTR	ENST00000461729.1	9917	LAMC2
peak_33574	chr7	99374006	99374270	265	14.545	101.524	Promoter (<=1kb)	ENST00000443222.6	0	ARPC1B
peak_36298	chr8	144515071	144515416	346	14.545	101.524	Promoter (<=1kb)	ENST00000534626.6	-557	RECQL4
peak_8636	chr12	116385814	116386197	384	7.55251	101.475	Intron (ENST00000548506.1/ENST00000548506.1, intron 4 of 4)	ENST00000582069.1	42121	MIR4472-2
peak_23704	chr22	29385436	29385920	485	6.23961	101.475	Promoter (1-2kb)	ENST00000650462.1	-1989	RFPL1
peak_14398	chr16	85853246	85853626	381	6.33137	101.413	Distal Intergenic	ENST00000268638.10	-45536	IRF8
peak_23202	chr21	42056302	42056940	639	6.754	101.406	Distal Intergenic	ENST00000400427.5	-6019	UMODL1
peak_37800	chr9	125538129	125538465	337	6.754	101.406	Intron (ENST00000373511.6/79109, intron 7 of 10)	ENST00000437097.1	-29114	LOC105376272
peak_34112	chr7	140396425	140396843	419	6.42822	101.373	Promoter (1-2kb)	ENST00000340308.7	1614	SLC37A3
peak_39078	chrX	131493091	131493479	389	5.15578	101.339	Intron (ENST00000370904.6/3547, intron 1 of 26)	ENST00000338616.6	-50595	OR13H1
peak_23098	chr21	39523994	39524299	306	12.094	101.318	Distal Intergenic	ENST00000447939.1	24171	SH3BGR
peak_31487	chr6	95581002	95581383	382	12.094	101.318	Intron (ENST00000369293.6/79694, intron 1 of 1)	ENST00000684753.1	3137	MANEA
peak_7841	chr12	52371772	52372262	491	11.0436	101.223	Distal Intergenic	ENST00000257901.7	-4291	KRT85
peak_14394	chr16	85752900	85753240	341	11.0436	101.223	Promoter (1-2kb)	ENST00000602719.5	-1771	C16orf74
peak_37366	chr9	98314785	98315200	416	11.0436	101.223	Intron (ENST00000259455.4/9568, intron 13 of 18)	ENST00000634354.1	-8214	GABBR2
peak_34268	chr7	152699190	152699834	645	7.85328	101.223	Distal Intergenic	ENST00000359321.2	-23049	XRCC2
peak_1738	chr1	143887497	143887874	378	8.24759	101.163	Promoter (2-3kb)	ENST00000415338.1	-2421	H2BP2
peak_5726	chr11	12829226	12829562	337	13.5646	101.16	Promoter (1-2kb)	ENST00000525312.1	1105	TEAD1
peak_14954	chr17	16672065	16672463	399	13.5646	101.16	Distal Intergenic	ENST00000478303.5	-17074	CCDC144A
peak_19760	chr2	110331880	110332195	316	24.1924	101.156	Intron (ENST00000636301.2/105373551, intron 10 of 25)	ENST00000636301.2	10478	LOC105373551
peak_2048	chr1	156985707	156986009	303	12.7625	101.115	Exon (ENST00000497704.3/ENST00000497704.3, exon 1 of 1)	ENST00000483682.1	-13882	ARHGEF11
peak_6069	chr11	46234053	46234402	350	12.7625	101.115	Distal Intergenic	ENST00000635389.2	-13615	LINC02710
peak_32541	chr7	2063631	2063959	329	12.7625	101.115	Intron (ENST00000402746.5/8379, intron 10 of 16)	ENST00000438959.5	16054	MAD1L1
peak_37857	chr9	127496070	127496480	411	12.7625	101.115	3' UTR	ENST00000483302.6	8450	LRSAM1
peak_14199	chr16	80621600	80621947	348	16.9398	101.108	Intron (ENST00000570137.7/124359, intron 3 of 6)	ENST00000567924.1	11233	CDYL2
peak_20270	chr2	158044302	158044670	369	16.9398	101.108	Intron (ENST00000605860.5/151531, intron 3 of 9)	ENST00000460456.1	-57198	UPP2
peak_26810	chr4	6749432	6749860	429	16.9398	101.108	Distal Intergenic	ENST00000666330.1	-13648	LOC105374367
peak_35295	chr8	87662127	87663072	946	16.9398	101.108	Intron (ENST00000440763.6/ENST00000440763.6, intron 2 of 3)	ENST00000319675.5	210943	DCAF4L2
peak_8248	chr12	91883711	91884067	357	15.5335	101.077	Distal Intergenic	ENST00000546710.2	6320	LINC02404
peak_29497	chr5	118774371	118774760	390	15.5335	101.077	Intron (ENST00000515364.1/ENST00000515364.1, intron 1 of 1)	ENST00000503320.1	178183	LINC02215
peak_36696	chr9	38083892	38084251	360	15.5335	101.077	Distal Intergenic	ENST00000377707.4	-14665	SHB
peak_11841	chr15	47517832	47518133	302	28.7797	101.032	Intron (ENST00000558014.5/80031, intron 3 of 19)	ENST00000558185.1	88219	LOC105370804
peak_19039	chr2	46964868	46965312	445	28.7797	101.032	Intron (ENST00000409245.5/57217, intron 4 of 20)	ENST00000474321.6	-12806	TTC7A
peak_26565	chr3	196147047	196147572	526	7.22783	101.022	Intron (ENST00000662916.1/401109, intron 2 of 2)	ENST00000654470.1	4208	LINC00885
peak_14546	chr16	88928235	88928813	579	5.69043	100.915	Intron (ENST00000327483.9/863, intron 1 of 10)	ENST00000561980.1	8943	LOC107984871
peak_17166	chr19	1207994	1208316	323	10.5602	100.898	Promoter (<=1kb)	ENST00000586358.5	903	STK11
peak_11413	chr14	105559347	105559671	325	9.18543	100.84	Distal Intergenic	ENST00000431372.1	30723	TMEM121
peak_21369	chr20	4136518	4136911	394	9.18543	100.84	Intron (ENST00000493223.1/54498, intron 1 of 1)	ENST00000621355.4	-11868	SMOX
peak_30408	chr6	3348588	3349040	453	20.8711	100.799	Intron (ENST00000436008.6/63027, intron 3 of 10)	ENST00000467144.5	-24405	SLC22A23
peak_32214	chr6	163048366	163048676	311	20.8711	100.799	Promoter (1-2kb)	ENST00000440924.5	-1681	PACRG-AS2
peak_32497	chr7	1360084	1360459	376	20.8711	100.799	Distal Intergenic	ENST00000493998.1	77152	MICALL2
peak_21582	chr20	23116373	23116741	369	21.5976	100.793	Distal Intergenic	ENST00000443744.2	15890	LINC00656
peak_8131	chr12	75712236	75712676	441	6.94504	100.731	Intron (ENST00000552856.1/105369844, intron 2 of 4)	ENST00000548702.1	-13420	LOC105369844
peak_15117	chr17	27873668	27874068	401	5.75511	100.722	Intron (ENST00000582441.1/201229, intron 3 of 4)	ENST00000508816.1	9229	LYRM9
peak_22493	chr20	57705090	57705484	395	9.48501	100.705	Intron (ENST00000395816.7/56937, intron 1 of 3)	ENST00000395819.3	4276	PMEPA1
peak_9400	chr13	40895707	40896069	363	9.81985	100.659	Intron (ENST00000652519.1/100616668, intron 2 of 6)	ENST00000604259.5	25587	SUGT1P3
peak_23854	chr22	37196830	37197281	452	9.81985	100.659	Promoter (<=1kb)	ENST00000467564.5	467	C1QTNF6
peak_11111	chr14	95516060	95516421	362	11.5284	100.642	Promoter (<=1kb)	ENST00000554161.1	0	LOC101929107
peak_28008	chr4	152928857	152929241	385	11.5284	100.642	Distal Intergenic	ENST00000511601.6	-7082	FHDC1
peak_30288	chr5	180595501	180595902	402	6.8169	100.64	Distal Intergenic	ENST00000292641.4	-4002	SCGB3A1
peak_5762	chr11	15615451	15615776	326	5.38689	100.608	Intron (ENST00000532242.2/105376569, intron 1 of 3)	ENST00000533082.1	6615	LOC105376568
peak_2399	chr1	186231931	186232292	362	5.56934	100.599	Distal Intergenic	ENST00000414277.1	60544	HMCN1
peak_33039	chr7	44153463	44153909	447	7.51739	100.598	3' UTR	ENST00000395796.8	5366	GCK
peak_30831	chr6	26296372	26297176	805	11.5178	100.584	Distal Intergenic	ENST00000634956.1	-10734	LOC105374985
peak_13635	chr16	30209129	30209443	315	5.82279	100.544	Promoter (1-2kb)	ENST00000550538.5	-1947	LOC613038
peak_14589	chr16	89827715	89828090	376	5.82279	100.544	Promoter (<=1kb)	ENST00000378247.8	-385	SPIRE2
peak_22412	chr20	56606578	56606978	401	5.82279	100.544	Distal Intergenic	ENST00000201031.3	-22328	TFAP2C
peak_11252	chr14	101226772	101227225	454	18.6568	100.498	Distal Intergenic	ENST00000557121.2	105932	LINC02285
peak_8301	chr12	95098360	95098866	507	5.62857	100.374	Intron (ENST00000343958.9/55785, intron 14 of 20)	ENST00000548069.5	-6573	FGD6
peak_2133	chr1	164757678	164758019	342	14.4397	100.333	Intron (ENST00000420696.7/5087, intron 2 of 8)	ENST00000558837.5	-14893	PBX1
peak_5939	chr11	34296397	34296715	319	14.3343	100.333	Intron (ENST00000435224.3/25841, intron 1 of 16)	ENST00000530814.1	-53852	ABTB2
peak_6447	chr11	69510736	69511135	400	14.3343	100.333	Distal Intergenic	ENST00000642898.1	25125	LINC01488
peak_7237	chr11_KI270832v1_alt	179572	179994	423	14.3343	100.333	Promoter (1-2kb)	ENST00000633019.1	-1096	DEAF1
peak_15772	chr17	62792099	62792494	396	7.81535	100.328	Intron (ENST00000456609.6/162333, intron 2 of 10)	ENST00000583803.1	14146	MARCHF10
peak_19960	chr2	128291451	128291792	342	7.81535	100.328	Promoter (1-2kb)	ENST00000463963.1	-1255	HS6ST1
peak_195	chr1	7447816	7448194	379	4.91577	100.231	Intron (ENST00000303635.12/23261, intron 5 of 22)	ENST00000440032.1	-6262	CAMTA1-AS1
peak_27645	chr4	105126409	105126887	479	5.96807	100.23	Distal Intergenic	ENST00000305737.6	-18988	TET2
peak_3472	chr10	7868088	7868652	565	12.015	100.217	Intron (ENST00000344293.6/83860, intron 2 of 6)	ENST00000344293.6	49583	TAF3
peak_20723	chr2	207351219	207351735	517	12.015	100.217	Intron (ENST00000412387.5/101927865, intron 3 of 4)	ENST00000408701.1	-81795	MIR1302-4
peak_36594	chr9	33106837	33107215	379	12.015	100.217	Intron (ENST00000535206.5/2683, intron 2 of 2)	ENST00000397149.4	-30163	SMU1
peak_20182	chr2	148594084	148594517	434	7.19513	100.163	Distal Intergenic	ENST00000457184.5	-49923	EPC2
peak_35927	chr8	127774062	127774422	361	22.4761	100.118	Distal Intergenic	ENST00000667305.1	-20104	PVT1
peak_3290	chr10	517213	517691	479	8.86839	100.1	Intron (ENST00000280886.12/22982, intron 1 of 36)	ENST00000381496.7	-30655	DIP2C
peak_11118	chr14	95616628	95616966	339	5.49282	100.095	Distal Intergenic	ENST00000357168.6	-33532	TCL6
peak_25163	chr3	71110848	71111288	441	5.49282	100.095	Promoter (1-2kb)	ENST00000472382.6	1257	FOXP1
peak_7876	chr12	53233305	53233659	355	13.4698	100.002	Promoter (<=1kb)	ENST00000550362.5	-325	RARG
peak_8929	chr12	125049386	125049698	313	13.4698	100.002	Distal Intergenic	ENST00000418937.6	-15736	AACS
peak_14225	chr16	81462689	81463067	379	13.4698	100.002	Intron (ENST00000537098.8/80790, intron 1 of 20)	ENST00000537098.8	17881	CMIP
peak_17911	chr19	38736252	38736658	407	13.4698	100.002	Promoter (<=1kb)	ENST00000597716.1	333	CAPN12
peak_25286	chr3	87542497	87542878	382	13.4698	100.002	Distal Intergenic	ENST00000319595.7	-249828	HTR1F
peak_27517	chr4	90787555	90787934	380	13.4698	100.002	Intron (ENST00000505073.5/401145, intron 8 of 9)	ENST00000515693.1	-27879	CCSER1
peak_29094	chr5	71207998	71208347	350	13.4698	100.002	Exon (ENST00000510138.2/ENST00000510138.2, exon 1 of 4)	ENST00000505946.2	50891	GUSBP17
peak_25476	chr3	120098764	120099053	290	7.62417	99.9973	Exon (ENST00000484076.1/107986119, exon 3 of 6)	ENST00000485898.2	3134	GSK3B-DT
peak_6889	chr11	101436452	101437001	550	12.6763	99.9873	Distal Intergenic	ENST00000532184.1	18576	TRPC6
peak_19298	chr2	73513332	73513656	325	12.6763	99.9873	Intron (ENST00000484298.5/7840, intron 9 of 21)	ENST00000651057.1	-6300	ALMS1
peak_2382	chr1	184626623	184627038	416	5.73356	99.9649	3' UTR	ENST00000477517.1	35875	C1orf21
peak_2301	chr1	181126941	181127433	493	5.12129	99.9249	Distal Intergenic	ENST00000367577.7	38241	IER5
peak_15926	chr17	68292188	68292543	356	6.1897	99.8886	Promoter (<=1kb)	ENST00000452479.6	670	ARSG
peak_22993	chr21	35953619	35954009	391	6.91445	99.8884	Intron (ENST00000475045.6/101928269, intron 5 of 12)	ENST00000460207.1	30740	LOC101928269
peak_31612	chr6	110554875	110555336	462	5.02478	99.8794	Distal Intergenic	ENST00000461487.1	-78234	SLC22A16
peak_25766	chr3	134040045	134040335	291	9.13552	99.8702	Intron (ENST00000478662.1/6578, intron 1 of 1)	ENST00000478651.1	-10120	SLCO2A1
peak_37550	chr9	110151607	110152040	434	9.13552	99.8702	Intron (ENST00000374530.7/445815, intron 8 of 10)	ENST00000485762.1	3079	PALM2AKAP2
peak_17557	chr19	16143434	16143773	340	10.497	99.8626	Promoter (<=1kb)	ENST00000586872.5	0	HSH2D
peak_5071	chr10	114507415	114507750	336	15.4149	99.8484	Intron (ENST00000392952.7/3983, intron 1 of 17)	ENST00000369266.7	19080	ABLIM1
peak_9221	chr13	29502743	29503048	306	15.4149	99.8484	Exon (ENST00000612955.6/23281, exon 16 of 16)	ENST00000467990.1	6327	MTUS2
peak_28877	chr5	54656155	54656534	380	15.4149	99.8484	Distal Intergenic	ENST00000662448.1	-6793	LOC105378969
peak_34873	chr8	37694288	37694561	274	15.4149	99.8484	Promoter (1-2kb)	ENST00000331569.6	-1221	ZNF703
peak_11610	chr14_KI270847v1_alt	160554	160854	301	16.8043	99.8351	Intron (ENST00000626153.2/3705, intron 3 of 10)	ENST00000629815.1	-9018	ITPK1
peak_28712	chr5	33614115	33614788	674	16.8043	99.8351	Exon (ENST00000504830.6/81792, exon 16 of 24)	ENST00000506952.1	9563	ADAMTS12
peak_11757	chr15	39534099	39534705	607	8.40697	99.8252	Distal Intergenic	ENST00000558818.3	-14145	LOC105370784
peak_12906	chr16	588133	588452	320	8.40697	99.8252	Promoter (<=1kb)	ENST00000569575.5	-905	RAB40C
peak_20638	chr2	200300389	200300975	587	6.28011	99.8167	Distal Intergenic	ENST00000439084.5	-4906	SPATS2L
peak_5321	chr10	126059450	126060081	632	7.98296	99.8087	Intron (ENST00000368679.8/8038, intron 14 of 22)	ENST00000482291.1	6925	ADAM12
peak_33997	chr7	132117296	132117576	281	6.78727	99.8071	Distal Intergenic	ENST00000496550.1	27931	PLXNA4
peak_1118	chr1	65048092	65048434	343	23.577	99.7995	Intron (ENST00000672434.1/3716, intron 2 of 26)	ENST00000580455.1	9408	MIR3671
peak_18888	chr2	39180245	39180695	451	6.37554	99.7641	Intron (ENST00000451199.5/344387, intron 2 of 3)	ENST00000451199.5	7012	CDKL4
peak_6425	chr11	69122759	69123284	526	6.47642	99.7351	Intron (ENST00000637504.1/219931, intron 19 of 19)	ENST00000641568.1	-32194	SMIM38
peak_11661	chr15	22964389	22964710	322	9.43233	99.7218	Intron (ENST00000617928.5/23191, intron 1 of 30)	ENST00000619037.1	15638	CYFIP1
peak_26785	chr4	6110415	6110719	305	9.43233	99.7218	Intron (ENST00000531445.3/389197, intron 2 of 33)	ENST00000457227.2	39789	JAKMIP1
peak_847	chr1	39178924	39179272	349	10.078	99.7025	Intron (ENST00000361689.7/23499, intron 2 of 93)	ENST00000672812.1	20060	MACF1
peak_6895	chr11	101686727	101687064	338	10.078	99.7025	Intron (ENST00000526713.1/7225, intron 1 of 1)	ENST00000344327.8	-102720	TRPC6
peak_21350	chr20	2699131	2699454	324	10.078	99.7025	Intron (ENST00000380648.9/57593, intron 2 of 17)	ENST00000609451.5	5557	EBF4
peak_38390	chrX	10101086	10101644	559	10.078	99.7025	Intron (ENST00000380861.9/55841, intron 8 of 22)	ENST00000380833.9	-55331	CLCN4
peak_1994	chr1	154862766	154863148	383	23.9553	99.6779	Promoter (2-3kb)	ENST00000361147.8	-2923	KCNN3
peak_12757	chr15	98456064	98456373	310	9.76407	99.6608	Intron (ENST00000558256.5/283777, intron 4 of 6)	ENST00000661847.1	-35066	LINC02351
peak_137	chr1	5312917	5313271	355	9.70829	99.6608	Distal Intergenic	ENST00000649109.1	179533	LOC105376686
peak_2147	chr1	166603239	166603676	438	9.70829	99.6608	Promoter (<=1kb)	ENST00000477875.6	-240	FMO9P
peak_17389	chr19	9846331	9847004	674	9.70829	99.6608	Intron (ENST00000247970.9/5300, intron 2 of 3)	ENST00000591777.1	7732	PIN1
peak_13310	chr16	15489400	15489821	422	5.41942	99.6166	Intron (ENST00000568766.1/255027, intron 1 of 1)	ENST00000452191.6	-12445	BMERB1
peak_32600	chr7	3244271	3244679	409	5.41942	99.6166	Distal Intergenic	ENST00000404826.7	-56573	SDK1
peak_23735	chr22	30298340	30298635	296	5.87113	99.6136	Promoter (<=1kb)	ENST00000434987.5	841	CASTOR1
peak_6472	chr11	69894450	69894802	353	15.1126	99.5132	Distal Intergenic	ENST00000334134.4	-75034	FGF3
peak_13021	chr16	2719136	2719644	509	5.94494	99.4585	Promoter (<=1kb)	ENST00000302641.8	580	PRSS27
peak_10034	chr14	16042112	16042402	291	8.58154	99.4569	Distal Intergenic	ENST00000550708.2	-2558715	OR11H12
peak_34263	chr7	152574855	152575721	867	8.58154	99.4569	Distal Intergenic	ENST00000495707.1	88283	XRCC2
peak_25637	chr3	127757634	127758080	447	20.6814	99.4089	Intron (ENST00000453507.6/11343, intron 3 of 6)	ENST00000398101.7	-21277	MGLL
peak_14739	chr17	3732227	3732558	332	8.16513	99.3298	Exon (ENST00000263087.9/3682, exon 22 of 31)	ENST00000570415.5	-3753	ITGAE
peak_25978	chr3	156542731	156543273	543	12.9892	99.3016	3' UTR	ENST00000464138.1	5724	SSR3
peak_32166	chr6	158040390	158040756	367	5.71201	99.2088	Intron (ENST00000355585.9/8871, intron 4 of 26)	ENST00000485863.1	6900	SYNJ2
peak_9363	chr13	38649972	38650345	374	25.7815	99.1987	Distal Intergenic	ENST00000280481.9	-36732	FREM2
peak_13362	chr16	18217151	18217530	380	18.4988	99.1726	Distal Intergenic	ENST00000567304.1	-65556	LOC107984893
peak_19333	chr2	74845833	74846432	600	18.4988	99.1726	Intron (ENST00000290573.7/3099, intron 1 of 17)	ENST00000472302.1	-7901	HK2
peak_22499	chr20	57981024	57981354	331	18.4988	99.1726	Distal Intergenic	ENST00000616333.1	-22550	LINC01742
peak_34042	chr7	135936611	135937028	418	18.4988	99.1726	Intron (ENST00000393085.4/767558, intron 3 of 3)	ENST00000435723.1	40325	LUZP6
peak_450	chr1	17878966	17879300	335	18.3408	99.1726	Distal Intergenic	ENST00000617065.1	55984	ACTL8
peak_33060	chr7	45244023	45244360	338	18.3408	99.1726	Distal Intergenic	ENST00000481345.1	86194	RAMP3
peak_38599	chrX	39619542	39619999	458	18.3408	99.1726	Distal Intergenic	ENST00000580135.1	-41217	MIR3937
peak_11421	chr14	105624572	105624973	402	7.01851	99.1595	Exon (ENST00000641978.1/ENST00000641978.1, exon 3 of 6)	ENST00000616769.1	3456	MIR8071-1
peak_36690	chr9	38023128	38023488	361	7.01851	99.1595	Intron (ENST00000540557.1/6461, intron 1 of 11)	ENST00000540557.1	45199	SHB
peak_24418	chr3	14305862	14306184	323	8.82098	99.1466	Distal Intergenic	ENST00000502417.1	46384	LINC01267
peak_16223	chr17	79952923	79953259	337	14.229	99.146	Promoter (<=1kb)	ENST00000574241.6	-910	TBC1D16
peak_34371	chr7	157932435	157932775	341	14.229	99.146	Intron (ENST00000389413.7/5799, intron 10 of 21)	ENST00000649505.1	-54394	LOC105375613
peak_12046	chr15	62899022	62899458	437	11.936	99.1191	Exon (ENST00000557900.1/ENST00000557900.1, exon 2 of 2)	ENST00000557994.1	-14988	LOC105370854
peak_13926	chr16	68416551	68416926	376	11.936	99.1191	Intron (ENST00000219334.10/55512, intron 1 of 8)	ENST00000566723.1	31516	SMPD3
peak_33651	chr7	101944591	101945350	760	5.52899	99.1172	Intron (ENST00000437600.9/1523, intron 2 of 22)	ENST00000558836.5	12248	CUX1
peak_30596	chr6	12343764	12344162	399	10.9082	99.1158	Distal Intergenic	ENST00000379375.6	53403	EDN1
peak_33858	chr7	117203008	117203342	335	10.9082	99.1158	Intron (ENST00000393446.6/7982, intron 11 of 13)	ENST00000464020.1	-15683	ST7
peak_17180	chr19	1513153	1513598	446	6.16475	99.1018	Promoter (<=1kb)	ENST00000395467.6	0	ADAMTSL5
peak_2564	chr1	202023120	202023456	337	5.23441	99.0029	Distal Intergenic	ENST00000475698.1	9342	ELF3
peak_8008	chr12	64081244	64081570	327	6.75764	98.9746	Exon (ENST00000537556.1/57522, exon 10 of 10)	ENST00000537585.1	-30241	SRGAP1
peak_906	chr1	41868220	41868514	295	6.3492	98.9609	Promoter (1-2kb)	ENST00000479350.1	1116	HIVEP3
peak_31396	chr6	83090136	83090530	395	6.44933	98.9249	Intron (ENST00000237163.9/23033, intron 1 of 39)	ENST00000369739.7	-6199	DOP1A
peak_26377	chr3	189311498	189311854	357	9.08561	98.9046	Promoter (1-2kb)	ENST00000481307.1	1604	TPRG1
peak_7872	chr12	53004242	53004538	297	8.32077	98.8979	Promoter (1-2kb)	ENST00000551527.5	-1744	EIF4B
peak_19830	chr2	113437299	113437621	323	12.5901	98.8642	Promoter (<=1kb)	ENST00000259199.9	-70	CBWD2
peak_8870	chr12	124394217	124394660	444	13.375	98.851	Intron (ENST00000405201.5/9612, intron 16 of 46)	ENST00000448614.1	-5393	NCOR2
peak_16828	chr18	44831706	44832025	320	13.375	98.851	Intron (ENST00000426838.8/26040, intron 2 of 3)	ENST00000645568.1	130368	SETBP1
peak_25599	chr3	126389123	126389426	304	13.375	98.851	Distal Intergenic	ENST00000511287.5	4971	CFAP100-DT
peak_30239	chr5	177996691	177997368	678	13.375	98.851	Promoter (<=1kb)	ENST00000308304.2	-449	PROP1
peak_31310	chr6	73028375	73028699	325	7.41203	98.849	Intron (ENST00000342056.6/56479, intron 2 of 14)	ENST00000441538.1	-13237	KCNQ5
peak_36605	chr9	33234057	33234525	469	5.04678	98.849	Intron (ENST00000379725.5/27290, intron 2 of 4)	ENST00000379721.4	-5642	SPINK4
peak_24264	chr3	5026164	5026499	336	10.4338	98.8326	Distal Intergenic	ENST00000668962.1	-45750	BHLHE40-AS1
peak_6412	chr11	68819504	68819935	432	9.37966	98.7402	Promoter (<=1kb)	ENST00000565318.5	-812	CPT1A
peak_20057	chr2	132883813	132884168	356	10.0187	98.6875	Intron (ENST00000409261.6/344148, intron 8 of 19)	ENST00000424510.1	-31389	NCKAP5-AS1
peak_38607	chrX	39983812	39984160	349	10.0187	98.6875	Distal Intergenic	ENST00000672265.1	72073	BCOR
peak_28922	chr5	56534644	56535050	407	22.2622	98.6834	Promoter (<=1kb)	ENST00000611197.1	180	C5orf67
peak_16659	chr18	21330070	21330599	530	5.62722	98.6642	Intron (ENST00000584446.5/80000, intron 1 of 14)	ENST00000580732.6	-32994	GREB1L
peak_609	chr1	24018806	24019175	370	7.28278	98.6285	Distal Intergenic	ENST00000439239.2	-21660	LOC107984931
peak_24353	chr3	12371664	12372083	420	7.28278	98.6285	5' UTR	ENST00000682494.1	-4729	PPARG
peak_25040	chr3	64039952	64040353	402	5.45331	98.6267	Distal Intergenic	ENST00000394431.6	-15942	PSMD6
peak_34646	chr8	21683940	21684274	335	15.2964	98.6256	Distal Intergenic	ENST00000517892.5	103885	GFRA2
peak_38093	chr9	134407439	134407730	292	15.2964	98.6256	Intron (ENST00000481739.2/6256, intron 2 of 9)	ENST00000649020.1	21317	RXRA
peak_14906	chr17	13746465	13747042	578	16.6689	98.5671	Distal Intergenic	ENST00000655970.1	30616	LOC107985014
peak_29711	chr5	135695836	135696153	318	16.6689	98.5671	Intron (ENST00000646290.1/153328, intron 3 of 10)	ENST00000508452.1	-41901	SLC25A48-AS1
peak_30176	chr5	174491491	174491817	327	16.6689	98.5671	Intron (ENST00000515513.5/101928176, intron 2 of 4)	ENST00000504512.5	-11866	LINC01411
peak_38619	chrX	40519062	40519421	360	16.6689	98.5671	Distal Intergenic	ENST00000436783.6	-59951	ATP6AP2
peak_35557	chr8	101462747	101463122	376	5.99875	98.5454	Intron (ENST00000520268.1/107986961, intron 1 of 1)	ENST00000521085.1	-29317	GRHL2
peak_35815	chr8	122845819	122846457	639	5.99875	98.5454	Intron (ENST00000314393.6/22882, intron 1 of 3)	ENST00000534247.1	-16928	ZHX2
peak_22627	chr20	62406499	62406888	390	8.53639	98.5187	Promoter (<=1kb)	ENST00000279101.9	397	CABLES2
peak_2835	chr1	214327513	214327963	451	11.3825	98.4936	Promoter (<=1kb)	ENST00000484459.1	19	SMYD2
peak_5465	chr10	132764211	132765431	1221	11.3825	98.4936	Promoter (<=1kb)	ENST00000445580.1	-393	INPP5A
peak_13754	chr16	54424092	54424461	370	11.3825	98.4936	Distal Intergenic	ENST00000661222.1	-53298	LINC02140
peak_4992	chr10	112053978	112054336	359	11.3096	98.4936	Distal Intergenic	ENST00000656217.1	-64069	LOC105378486
peak_39109	chrX	134658144	134658864	721	11.3096	98.4936	Promoter (<=1kb)	ENST00000359237.9	0	PLAC1
peak_30639	chr6	14732972	14733357	386	5.33	98.4308	Intron (ENST00000629853.2/105374945, intron 3 of 3)	ENST00000414740.2	-133282	LOC101928354
peak_23728	chr22	30212588	30213001	414	8.12391	98.4171	Distal Intergenic	ENST00000432360.2	-5393	LOC105372988
peak_2747	chr1	207397384	207397751	368	19.6169	98.4062	Distal Intergenic	ENST00000367058.7	-56479	CR2
peak_32918	chr7	34069638	34070010	373	5.50881	98.3793	Promoter (2-3kb)	ENST00000476525.2	2406	BMPER
peak_27011	chr4	25526975	25527363	389	6.1398	98.3129	Distal Intergenic	ENST00000506973.1	111823	ANAPC4
peak_14148	chr16	78985888	78986286	399	5.75664	98.2619	Intron (ENST00000683929.1/51741, intron 9 of 10)	ENST00000563230.1	-103764	LOC107984806
peak_20262	chr2	157125236	157125697	462	7.55123	98.2319	Distal Intergenic	ENST00000653962.1	91399	LOC105373709
peak_29810	chr5	142281036	142281388	353	8.77357	98.1959	Distal Intergenic	ENST00000511815.1	42794	SPRY4
peak_8848	chr12	123595834	123596186	353	5.38072	98.1561	Intron (ENST00000543425.1/10959, intron 3 of 3)	ENST00000542286.5	-5891	DDX55
peak_15858	chr17	65797370	65797735	366	5.54611	98.1411	Intron (ENST00000535342.7/201134, intron 21 of 26)	ENST00000583466.5	28446	CEP112
peak_23514	chr22	20887463	20887934	472	5.54611	98.1411	3' UTR	ENST00000439214.1	27980	SNAP29
peak_25638	chr3	127767145	127767496	352	6.61033	98.1081	Intron (ENST00000453507.6/11343, intron 3 of 6)	ENST00000493611.1	16512	MGLL
peak_26153	chr3	170334834	170335131	298	6.61033	98.1081	Distal Intergenic	ENST00000477216.1	-22547	SKIL
peak_665	chr1	27558003	27558323	321	10.8404	98.064	Promoter (<=1kb)	ENST00000487743.3	38	AHDC1
peak_24658	chr3	35378730	35379056	327	10.8404	98.064	Distal Intergenic	ENST00000450234.5	-259889	ARPP21
peak_4560	chr10	80290995	80291338	344	11.857	98.0225	Promoter (1-2kb)	ENST00000372213.8	-1337	MAT1A
peak_34069	chr7	139047947	139048292	346	20.4918	98.0206	Intron (ENST00000242351.10/56829, intron 12 of 12)	ENST00000275766.2	-11905	ZC3HAV1L
peak_34641	chr8	21492442	21493048	607	7.37691	97.9761	Distal Intergenic	ENST00000522755.1	194236	LOC101929172
peak_17216	chr19	2579026	2579584	559	8.27767	97.9731	Intron (ENST00000382159.8/2788, intron 2 of 4)	ENST00000618087.1	-51131	MIR7850
peak_20093	chr2	136215205	136215485	281	14.1236	97.9621	Distal Intergenic	ENST00000241393.4	-97056	CXCR4
peak_4994	chr10	112295919	112296640	722	9.03571	97.9415	Promoter (2-3kb)	ENST00000615929.1	-2972	MIR6715A
peak_23466	chr22	19173035	19173435	401	5.89869	97.9188	Promoter (1-2kb)	ENST00000565162.2	1640	LINC01311
peak_33380	chr7	76307034	76307372	339	5.89869	97.9188	Distal Intergenic	ENST00000429938.1	3457	HSPB1
peak_12668	chr15	92645503	92645948	446	5.43355	97.8942	Promoter (<=1kb)	ENST00000553393.5	0	FAM174B
peak_14776	chr17	4680876	4681208	333	32.2172	97.8905	Intron (ENST00000631268.1/ENST00000631268.1, intron 1 of 1)	ENST00000573506.1	-4632	PELP1
peak_19844	chr2	117556844	117557260	417	32.2172	97.8905	Distal Intergenic	ENST00000263239.7	-257431	DDX18
peak_23625	chr22	25223437	25223862	426	32.2172	97.8905	Intron (ENST00000651629.1/1415, intron 2 of 5)	ENST00000398215.3	3798	CRYBB2
peak_21519	chr20	19316284	19316810	527	18.1827	97.8541	Intron (ENST00000328041.11/57419, intron 2 of 16)	ENST00000319682.2	-31688	SLC24A3-AS1
peak_29243	chr5	86284399	86284840	442	5.06957	97.8167	Promoter (1-2kb)	ENST00000508988.3	1633	NBPF22P
peak_14535	chr16	88763364	88763967	604	4.88659	97.8136	Intron (ENST00000301015.14/9780, intron 1 of 50)	ENST00000567588.1	20543	LOC339059
peak_6231	chr11	63591323	63591692	370	10.3706	97.8016	Intron (ENST00000323646.9/11145, intron 2 of 3)	ENST00000639271.1	7023	PLAAT3
peak_15231	chr17	38267152	38267622	471	10.3706	97.8016	Distal Intergenic	ENST00000649858.1	-9960	NPEPPSP1
peak_2604	chr1	202532175	202532520	346	7.24891	97.7665	Intron (ENST00000608999.6/4660, intron 18 of 23)	ENST00000634903.1	-7320	PPP1R12B
peak_1875	chr1	149441418	149441810	393	7.21505	97.7665	Intron (ENST00000650865.1/100996717, intron 2 of 4)	ENST00000651566.2	-33235	NBPF19
peak_342	chr1	15025515	15025915	401	9.32698	97.7619	Intron (ENST00000636203.1/23254, intron 4 of 16)	ENST00000400797.3	79596	KAZN
peak_23061	chr21	38661248	38661587	340	12.5039	97.7438	Promoter (<=1kb)	ENST00000398910.5	107	ERG
peak_5380	chr10	129415779	129416084	306	13.2802	97.701	Distal Intergenic	ENST00000647791.1	-35026	LOC105378557
peak_17479	chr19	13835647	13836002	356	13.2802	97.701	Promoter (<=1kb)	ENST00000386972.1	357	MIR24-2
peak_15798	chr17	64074154	64074475	322	9.95948	97.6775	Promoter (2-3kb)	ENST00000579249.1	-2058	ERN1
peak_36222	chr8	142546500	142547125	626	9.95948	97.6775	Promoter (2-3kb)	ENST00000518812.1	2999	ADGRB1
peak_7336	chr12	5088864	5089225	362	9.59674	97.6701	Intron (ENST00000648143.1/ENST00000648143.1, intron 1 of 1)	ENST00000252321.5	44985	KCNA5
peak_6779	chr11	86499738	86500139	402	7.70157	97.6511	Promoter (1-2kb)	ENST00000525957.1	-1614	ME3
peak_12758	chr15	98491947	98492365	419	7.09704	97.6003	Intron (ENST00000558256.5/283777, intron 2 of 6)	ENST00000558256.5	22017	FAM169B
peak_10210	chr14	36656231	36656576	346	8.49124	97.5827	Promoter (<=1kb)	ENST00000553267.4	-992	PAX9
peak_22655	chr20	63069708	63070113	406	8.49124	97.5827	Intron (ENST00000606208.5/63930, intron 1 of 1)	ENST00000455711.1	31697	LINC01056
peak_26073	chr3	161422264	161422585	322	8.49124	97.5827	Distal Intergenic	ENST00000473595.1	-3842	LINC02067
peak_37289	chr9	95129146	95129683	538	8.49124	97.5827	Promoter (1-2kb)	ENST00000464653.1	-1726	FANCC
peak_8394	chr12	102548552	102548918	367	8.08268	97.5042	Distal Intergenic	ENST00000644491.1	-66808	IGF1
peak_24465	chr3	15292819	15293453	635	5.01291	97.4527	Intron (ENST00000383791.8/9467, intron 3 of 8)	ENST00000366391.6	-16774	SH3BP5
peak_24907	chr3	57029638	57029976	339	11.2367	97.4223	Intron (ENST00000338458.8/50650, intron 2 of 12)	ENST00000334325.2	-30688	SPATA12
peak_9635	chr13	75414051	75414397	347	15.1779	97.4045	Intron (ENST00000377636.8/9882, intron 1 of 20)	ENST00000648194.1	-47036	TBC1D4
peak_36158	chr8	141263802	141264099	298	15.1779	97.4045	Intron (ENST00000517878.6/57210, intron 1 of 8)	ENST00000518520.1	9237	LOC105375787
peak_10101	chr14	23665397	23665781	385	5.5255	97.4011	Distal Intergenic	ENST00000553600.1	26058	DHRS2
peak_36622	chr9	33506603	33507003	401	6.29652	97.3623	Intron (ENST00000379514.2/441394, intron 3 of 4)	ENST00000379514.2	3708	SUGT1P1
peak_26302	chr3	183826589	183826961	373	6.69838	97.3184	Promoter (<=1kb)	ENST00000431348.1	-995	MAP6D1
peak_33313	chr7	73891237	73891840	604	6.69838	97.3184	Distal Intergenic	ENST00000426490.1	30065	TMEM270
peak_15800	chr17	64131826	64132183	358	6.39515	97.3129	Promoter (1-2kb)	ENST00000433197.4	-1682	ERN1
peak_13887	chr16	67429338	67429722	385	16.5334	97.302	Promoter (<=1kb)	ENST00000567684.2	-930	HSD11B2
peak_28785	chr5	39533816	39534140	325	16.5334	97.302	Distal Intergenic	ENST00000604954.6	13400	LINC02104
peak_36493	chr9	14812712	14813112	401	16.5334	97.302	Exon (ENST00000380880.4/158326, exon 16 of 37)	ENST00000497634.2	-19828	FREM1
peak_20462	chr2	174198811	174199136	326	8.72616	97.2485	Intron (ENST00000284719.8/29789, intron 4 of 10)	ENST00000429575.1	18810	OLA1
peak_824	chr1	37793291	37793641	351	5.58508	97.1707	Promoter (<=1kb)	ENST00000373045.11	-206	MANEAL
peak_32907	chr7	33832873	33833248	376	5.4138	97.1627	Intron (ENST00000672453.1/27241, intron 21 of 22)	ENST00000436222.6	-71060	BMPER
peak_2469	chr1	197485852	197486263	412	5.87556	97.1505	Distal Intergenic	ENST00000448952.1	43682	CRB1
peak_12573	chr15	89139214	89139755	542	7.86443	97.1013	Intron (ENST00000569411.5/11057, intron 3 of 4)	ENST00000562073.1	22710	ABHD2
peak_6686	chr11	78420933	78421346	414	8.23457	97.0492	Promoter (2-3kb)	ENST00000528886.5	-2585	GAB2
[truncated: 36,965 more rows]

## Sheet: S2 Table
Table S2. Differentially bound sites (DBSs) obtained from MCF7 cell line treated with 10nM E2 for 45 minutes in GSE99626 study
Peak name	chr	start	end	length	fold_enrichment	-log10 (q-value)	annotation	transcriptId	distanceToTSS	SYMBOL
peak_7158	chr19	1512871	1514196	1326	251.422	1096.46	Promoter (<=1kb)	ENST00000330475.9	0	ADAMTSL5
peak_2853	chr12	39442521	39443755	1235	231.984	1019.7	Promoter (<=1kb)	ENST00000361418.10	0	KIF21A
peak_12344	chr6	17393518	17394370	853	207.129	1017.78	Promoter (<=1kb)	ENST00000229922.7	0	CAP2
peak_2796	chr12	6278322	6279126	805	205.898	999.684	Distal Intergenic	ENST00000011684.11	-31310	PLEKHG6
peak_2978	chr12	57088405	57089250	846	210.672	988.407	Promoter (<=1kb)	ENST00000555857.1	0	NAB2
peak_3279	chr12	124993333	124994540	1208	210.216	987.629	Promoter (<=1kb)	ENST00000341446.9	0	BRI3BP
peak_6572	chr17	72640219	72641013	795	203.716	986.992	Promoter (<=1kb)	ENST00000581549.2	0	LINC00511
peak_3105	chr12	101697094	101698888	1795	182.58	960.11	Promoter (<=1kb)	ENST00000229266.8	0	CHPT1
peak_6305	chr17	50943994	50945163	1170	132.941	913.249	Exon (ENST00000506394.1/ENST00000506394.1, exon 1 of 2)	ENST00000506500.1	30197	SPAG9
peak_7552	chr19	35000002	35000884	883	214.463	908.746	Promoter (<=1kb)	ENST00000317991.10	0	GRAMD1A
peak_14931	chr9	129488301	129489412	1112	152.216	897.723	Promoter (<=1kb)	ENST00000444184.6	0	LINC00963
peak_11237	chr4	3462929	3463906	978	170.645	882.574	Promoter (<=1kb)	ENST00000340083.6	0	DOK7
peak_5241	chr16	23148373	23149311	939	184.673	864.139	Promoter (<=1kb)	ENST00000219689.12	141	USP31
peak_9926	chr21	37267447	37268412	966	205.614	864.016	Promoter (<=1kb)	ENST00000399000.7	0	VPS26C
peak_6018	chr17	17782621	17783898	1278	198.58	853.584	Promoter (<=1kb)	ENST00000395774.1	489	RAI1
peak_7427	chr19	18281286	18282247	962	148.638	844.85	Promoter (<=1kb)	ENST00000583494.1	0	MIR3188
peak_13258	chr7	55964443	55965356	914	164.454	843.725	Promoter (<=1kb)	ENST00000446778.5	0	NIPSNAP2
peak_11185	chr4	1245157	1246004	848	197.806	824.765	Promoter (2-3kb)	ENST00000513420.1	2736	CTBP1
peak_3570	chr13	113863429	113864366	938	196.244	816.943	Promoter (<=1kb)	ENST00000669254.1	0	GAS6-DT
peak_15215	chr9	137513685	137515664	1980	111.308	800.368	Exon (ENST00000406427.6/375775, exon 12 of 35)	ENST00000491019.2	31710	PNPLA7
peak_11954	chr5	139708648	139710042	1395	185.279	794.603	Intron (ENST00000515296.1/84249, intron 2 of 5)	ENST00000515296.1	24003	PSD2
peak_4469	chr15	57591464	57592345	882	155.56	790.019	Promoter (<=1kb)	ENST00000267853.10	0	MYZAP
peak_3938	chr14	91417433	91418803	1371	150.554	784.23	Promoter (<=1kb)	ENST00000553403.1	0	LOC105370624
peak_8114	chr2	38075616	38077336	1721	106.75	759.52	Promoter (<=1kb)	ENST00000610745.5	0	CYP1B1
peak_10076	chr21	45352535	45353455	921	158.039	752.215	Distal Intergenic	ENST00000416722.1	-10545	LINC00316
peak_6581	chr17	73611950	73612689	740	180.107	736.783	Intron (ENST00000392650.8/54549, intron 1 of 44)	ENST00000392650.8	31756	SDK2
peak_14657	chr9	94638819	94639929	1111	162.057	723.948	Promoter (<=1kb)	ENST00000375326.9	0	FBP1
peak_4720	chr15	82952004	82952805	802	118.134	712.936	Promoter (<=1kb)	ENST00000450735.7	0	HOMER2
peak_32	chr1	1073217	1074675	1459	174.902	711.149	Promoter (<=1kb)	ENST00000453464.3	0	RNF223
peak_12480	chr6	44223192	44224395	1204	170.738	690.73	Promoter (<=1kb)	ENST00000371740.10	0	SLC29A1
peak_7250	chr19	7903791	7904721	931	169.176	683.1	Promoter (<=1kb)	ENST00000397981.7	0	MAP2K7
peak_443	chr1	37793178	37794104	927	164.491	660.266	Promoter (<=1kb)	ENST00000373045.11	0	MANEAL
peak_12971	chr7	2687363	2688843	1481	133.557	655.15	Promoter (<=1kb)	ENST00000407112.1	0	AMZ1
peak_7658	chr19	38735887	38736859	973	160.869	654	Promoter (<=1kb)	ENST00000597716.1	132	CAPN12
peak_1862	chr10	119542438	119543632	1195	118.462	639.789	Promoter (<=1kb)	ENST00000369103.3	0	RGS10
peak_3552	chr13	112968477	112969478	1002	159.806	637.54	Promoter (<=1kb)	ENST00000397030.5	0	MCF2L
peak_3308	chr12	131860487	131861298	812	108.101	636.53	Intron (ENST00000542763.2/ENST00000542763.2, intron 1 of 2)	ENST00000542648.1	15526	MMP17
peak_6330	chr17	57084967	57086401	1435	66.0037	627.995	Promoter (<=1kb)	ENST00000575322.1	0	AKAP1
peak_915	chr1	178725024	178726436	1413	144.866	627.916	Promoter (<=1kb)	ENST00000367634.6	0	RALGPS2
peak_8410	chr2	98086677	98087487	811	153.981	622.612	Promoter (<=1kb)	ENST00000432242.5	0	VWA3B
peak_11717	chr5	61333235	61334190	956	150.171	596.762	Promoter (<=1kb)	ENST00000252744.6	977	ZSWIM6
peak_3953	chr14	93017223	93018127	905	150.957	594.932	Intron (ENST00000354313.7/3705, intron 3 of 10)	ENST00000553695.5	-18284	ITPK1
peak_5947	chr17	7351015	7352429	1415	146.428	590.289	Promoter (<=1kb)	ENST00000576980.2	0	KCTD11
peak_4863	chr15	99564859	99565680	822	122.28	589.456	Promoter (<=1kb)	ENST00000560493.5	0	MEF2A
peak_11249	chr4	3954729	3955990	1262	133.898	570.187	Promoter (<=1kb)	ENST00000514073.1	0	FAM86EP
peak_4327	chr14_KI270847v1_alt	131739	132557	819	144.711	565.109	Intron (ENST00000626153.2/3705, intron 3 of 10)	ENST00000628382.2	-18238	ITPK1
peak_4226	chr14	105559019	105560257	1239	139.909	558.382	Distal Intergenic	ENST00000431372.1	30395	TMEM121
peak_4109	chr14	103693184	103694146	963	115.415	546.914	Promoter (<=1kb)	ENST00000557686.1	825	KLC1
peak_8285	chr2	74441531	74442369	839	115.311	545.158	Promoter (<=1kb)	ENST00000272430.10	0	RTKN
peak_7677	chr19	39409384	39410086	703	104.349	544.889	Promoter (<=1kb)	ENST00000581459.1	0	MIR4530
peak_4283	chr14_KI270846v1_alt	25873	27153	1281	128.871	544.009	Distal Intergenic	ENST00000633766.1	-358595	FAM30A
peak_3655	chr14	35403456	35404916	1461	76.4563	540.936	Promoter (<=1kb)	ENST00000216797.10	0	NFKBIA
peak_10999	chr3	170356612	170357725	1114	116.681	539.8	Promoter (<=1kb)	ENST00000477216.1	0	SKIL
peak_8857	chr2	231707584	231708416	833	102.734	535.605	Promoter (<=1kb)	ENST00000448874.5	0	PTMA
peak_3601	chr14	22886436	22887237	802	114.803	525.485	3' UTR	ENST00000267396.9	3214	REM2
peak_5757	chr16	88926329	88928968	2640	100.658	520.86	Intron (ENST00000327483.9/863, intron 1 of 10)	ENST00000561980.1	8788	LOC107984871
peak_15057	chr9	135392234	135393168	935	110.783	519.78	Distal Intergenic	ENST00000623103.1	48985	LINC02907
peak_7177	chr19	2578907	2579703	797	110.281	515.769	Intron (ENST00000382159.8/2788, intron 2 of 4)	ENST00000618087.1	-51012	MIR7850
peak_7957	chr2	6917432	6918279	848	93.1066	515.015	Promoter (<=1kb)	ENST00000467276.5	0	RNF144A
peak_9378	chr20	56628985	56629768	784	71.1626	514.64	Promoter (<=1kb)	ENST00000201031.3	0	TFAP2C
peak_823	chr1	155188373	155192197	3825	133.779	513.477	Promoter (<=1kb)	ENST00000462317.5	-22	MUC1
peak_13571	chr7	128890265	128891236	972	132.738	508.6	Exon (ENST00000610776.4/375616, exon 19 of 40)	ENST00000679229.1	-9287	KCP
peak_14268	chr8	143017730	143018897	1168	127.372	497.789	Promoter (<=1kb)	ENST00000517833.1	0	LY6E-DT
peak_14086	chr8	102653670	102654919	1250	78.5945	494.168	Promoter (<=1kb)	ENST00000395884.3	0	KLF10
peak_8005	chr2	11498421	11499024	604	96.2962	492.691	Intron (ENST00000628795.2/9687, intron 1 of 2)	ENST00000628795.2	16080	GREB1
peak_10393	chr22	49970884	49972039	1156	129.094	491.575	Distal Intergenic	ENST00000617625.1	8018	MIR6821
peak_15037	chr9	134379892	134380842	951	87.9618	491.043	Promoter (<=1kb)	ENST00000585099.1	481	MIR4669
peak_8087	chr2	28376957	28377789	833	94.954	484.076	Distal Intergenic	ENST00000460736.1	-14659	FOSL2
peak_7463	chr19	19063101	19064281	1181	74.605	482.058	Promoter (<=1kb)	ENST00000318596.8	0	SLC25A42
peak_7173	chr19	2489118	2489768	651	124.409	469.813	Distal Intergenic	ENST00000593043.1	12762	GADD45B
peak_8893	chr2	237486930	237487603	674	103.516	468.272	Promoter (<=1kb)	ENST00000477222.5	0	MLPH
peak_2654	chr11	94543992	94544748	757	123.889	467.403	Promoter (<=1kb)	ENST00000358752.4	71	FUT4
peak_10075	chr21	45330024	45330786	763	92.2698	466.912	Distal Intergenic	ENST00000416722.1	11204	LINC00316
peak_7175	chr19	2524876	2525517	642	122.848	462.592	Intron (ENST00000382159.8/2788, intron 3 of 4)	ENST00000593043.1	48520	GADD45B
peak_5270	chr16	28364425	28365334	910	101.958	453.373	Promoter (<=1kb)	ENST00000532254.1	-917	NPIPB6
peak_14425	chr8_KI270817v1_alt	8007	9150	1144	110.591	450.459	Promoter (<=1kb)	ENST00000633601.1	0	LY6E-DT
peak_9626	chr20	63102154	63102885	732	88.3442	443.03	Promoter (<=1kb)	ENST00000433161.1	0	HAR1A
peak_7195	chr19	3606113	3606904	792	118.163	441.027	Promoter (<=1kb)	ENST00000375190.10	0	TBXA2R
peak_3974	chr14	95515929	95516842	914	87.908	439.243	Promoter (<=1kb)	ENST00000554161.1	0	LOC101929107
peak_5534	chr16	74998583	74999955	1373	95.363	432.477	Promoter (<=1kb)	ENST00000335325.9	0	ZNRF1
peak_7739	chr19	44748229	44749116	888	95.5767	431.378	Promoter (<=1kb)	ENST00000164227.10	0	BCL3
peak_2216	chr11	46362933	46364092	1160	92.5629	428.833	Promoter (1-2kb)	ENST00000534215.5	1326	DGKZ
peak_12082	chr5	173329464	173330190	727	94.5709	426.582	Promoter (1-2kb)	ENST00000519511.1	-1017	STC2
peak_520	chr1	51330171	51330836	666	105.336	424.812	Promoter (<=1kb)	ENST00000680483.1	0	TTC39A
peak_4372	chr15	31440835	31441454	620	114.519	424.358	Distal Intergenic	ENST00000558225.1	47260	KLF13
peak_4903	chr15_KI270905v1_alt	3726631	3727298	668	113.478	419.614	Distal Intergenic	ENST00000616962.1	113640	KLF13
peak_7136	chr19	1181474	1182272	799	113.478	419.614	Intron (ENST00000585748.2/6794, intron 2 of 4)	ENST00000585748.2	3916	STK11
peak_8424	chr2	99636523	99637186	664	110.824	419.453	Intron (ENST00000409236.6/3899, intron 11 of 22)	ENST00000445815.2	-42753	AFF3
peak_4623	chr15	74937328	74938266	939	98.2516	418.346	Promoter (<=1kb)	ENST00000322347.11	0	COX5A
peak_8053	chr2	24490641	24491439	799	83.8817	413.949	Promoter (<=1kb)	ENST00000348332.8	0	NCOA1
peak_12636	chr6	135182298	135182988	691	102.6	411.151	Promoter (<=1kb)	ENST00000533808.5	784	MYB
peak_6424	chr17	61398837	61401232	2396	17.3318	411.064	Promoter (<=1kb)	ENST00000585765.1	0	LOC101927855
peak_2915	chr12	52148509	52149344	836	82.6554	407.244	Distal Intergenic	ENST00000640420.1	-14771	LINC00592
peak_12647	chr6	138107087	138107875	789	101.688	406.613	Promoter (<=1kb)	ENST00000421351.4	0	PERP
peak_14090	chr8	102806428	102807434	1007	64.7696	401.76	Promoter (<=1kb)	ENST00000517910.1	0	GASAL1
peak_131	chr1	3640165	3640977	813	109.314	400.724	Promoter (<=1kb)	ENST00000471223.1	-540	WRAP73
peak_15154	chr9	137000657	137001307	651	104.684	400.034	Distal Intergenic	ENST00000494426.2	-4089	CLIC3
peak_5283	chr16	28749973	28750676	704	79.3464	397.931	Promoter (1-2kb)	ENST00000357796.7	-1111	NPIPB9
peak_6699	chr17	78313770	78314540	771	68.6539	395.478	Promoter (1-2kb)	ENST00000586321.1	-1189	LOC105371912
peak_1755	chr10	100709920	100710638	719	107.752	393.674	Distal Intergenic	ENST00000679374.1	-24758	PAX2
peak_2897	chr12	51025664	51026624	961	67.8587	389.586	Promoter (<=1kb)	ENST00000644495.1	0	SLC11A2
peak_3848	chr14	74018662	74019513	852	95.0968	387.784	Promoter (<=1kb)	ENST00000394009.5	0	BBOF1
peak_5620	chr16	85465869	85466552	684	79.5198	386.837	Intron (ENST00000637419.1/23199, intron 2 of 2)	ENST00000635906.1	-89415	GSE1
peak_960	chr1	183022789	183024333	1545	72.5611	384.304	Promoter (<=1kb)	ENST00000258341.5	0	LAMC1
peak_4938	chr16	641431	643116	1686	67.0635	383.709	Promoter (<=1kb)	ENST00000307650.9	0	MCRIP2
peak_2781	chr12	2794800	2796379	1580	72.2649	382.295	Promoter (<=1kb)	ENST00000001008.6	0	FKBP4
peak_6853	chr17	82613821	82614742	922	105.149	381.963	Promoter (2-3kb)	ENST00000577774.1	2777	WDR45B
peak_10025	chr21	44240456	44241403	948	105.149	381.963	Promoter (<=1kb)	ENST00000344330.8	0	ICOSLG
peak_902	chr1	173868234	173868875	642	86.6769	381.517	Promoter (<=1kb)	ENST00000427304.5	0	ZBTB37
peak_14198	chr8	140634756	140635364	609	78.5132	380.623	Promoter (<=1kb)	ENST00000519980.5	182	AGO2
peak_10636	chr3	47163280	47164831	1552	86.2899	379.373	Promoter (<=1kb)	ENST00000670818.1	0	KIF9-AS1
peak_10719	chr3	71064744	71065558	815	95.9678	377.666	Promoter (<=1kb)	ENST00000614176.5	0	FOXP1
peak_4236	chr14	105624385	105625089	705	94.8478	372.83	3' UTR	ENST00000616769.1	3269	MIR8071-1
peak_3838	chr14	73633653	73634388	736	84.9208	372.575	Exon (ENST00000664243.1/ENST00000664243.1, exon 1 of 2)	ENST00000554113.5	-10487	DNAL1
peak_1986	chr10	132915331	132915860	530	86.7041	370.042	Promoter (<=1kb)	ENST00000486104.5	822	CFAP46
peak_14085	chr8	102600675	102601509	835	44.1552	369.611	Distal Intergenic	ENST00000285402.4	49086	ODF1
peak_9216	chr20	47784681	47786114	1434	33.3382	369.413	Promoter (<=1kb)	ENST00000463221.2	0	SULF2
peak_2521	chr11	71251235	71252991	1757	88.6355	367.726	Promoter (<=1kb)	ENST00000601538.6	0	SHANK2
peak_9764	chr21	5022000	5023050	1051	76.1646	366.195	Promoter (<=1kb)	ENST00000612610.4	0	LOC102723996
peak_9607	chr20	62952244	62952989	746	79.5096	364.052	Promoter (<=1kb)	ENST00000370349.7	0	SLC17A9
peak_9990	chr21	42376153	42376797	645	75.4935	362.089	Exon (ENST00000433957.7/64699, exon 11 of 13)	ENST00000478680.1	5956	TMPRSS3
peak_4495	chr15	64045837	64046521	685	82.4204	358.034	Promoter (<=1kb)	ENST00000457488.5	0	DAPK2
peak_11943	chr5	139637082	139638732	1651	68.4147	356.357	Distal Intergenic	ENST00000502295.1	-8567	CXXC5
peak_11475	chr4	152935941	152936696	756	96.2814	352.393	Promoter (<=1kb)	ENST00000511601.6	0	FHDC1
peak_12920	chr7	1936338	1937249	912	95.7799	350.112	5' UTR	ENST00000437877.1	3300	MAD1L1
peak_11078	chr3	194137537	194138208	672	78.8085	350.02	Promoter (1-2kb)	ENST00000232424.4	1389	HES1
peak_7475	chr19	19546551	19547287	737	93.3089	340.211	3' UTR	ENST00000588333.2	5892	CILP2
peak_12987	chr7	4681865	4684199	2335	65.7492	338.577	Promoter (<=1kb)	ENST00000328914.5	0	FOXK1
peak_1779	chr10	102119962	102121056	1095	90.2764	337.796	Promoter (<=1kb)	ENST00000673968.1	0	LDB1
peak_11079	chr3	194141080	194142099	1020	79.8801	333.672	Distal Intergenic	ENST00000232424.4	4932	HES1
peak_9966	chr21	41688968	41689705	738	77.5868	332.343	Intron (ENST00000413718.1/54090, intron 2 of 2)	ENST00000413718.1	9787	LINC00111
peak_11454	chr4	140252550	140253426	877	91.7682	331.95	Distal Intergenic	ENST00000394205.7	-3860	SCOC
peak_4292	chr14_KI270846v1_alt	91847	92901	1055	70.1251	329.514	3' UTR	ENST00000633766.1	-292847	FAM30A
peak_10403	chr22	50300081	50300865	785	92.6564	326.531	Promoter (<=1kb)	ENST00000432455.5	597	PLXNB2
peak_8427	chr2	100321460	100322773	1314	86.6537	324.523	Promoter (<=1kb)	ENST00000393437.8	0	LONRF2
peak_5127	chr16	4371441	4372110	670	91.6154	321.972	Promoter (<=1kb)	ENST00000304735.4	0	VASN
peak_7437	chr19	18446759	18447670	912	79.0194	318.173	Promoter (1-2kb)	ENST00000610152.1	-1360	ELL
peak_7266	chr19	10501870	10503407	1538	74.4987	315.626	Promoter (<=1kb)	ENST00000171111.10	0	KEAP1
peak_5118	chr16	4152078	4152798	721	87.7565	313.937	Distal Intergenic	ENST00000573220.1	30717	LOC105371062
peak_11508	chr4	183797346	183798419	1074	89.5332	312.882	Promoter (<=1kb)	ENST00000513034.3	0	STOX2
peak_8613	chr2	157628394	157629089	696	82.2581	311.351	Promoter (<=1kb)	ENST00000243349.13	0	ACVR1C
peak_8990	chr20	3672265	3673018	754	82.2581	311.351	Promoter (<=1kb)	ENST00000466620.5	729	ADAM33
peak_13392	chr7	98251884	98252617	734	61.6029	311.234	Promoter (<=1kb)	ENST00000456357.6	0	BRI3
peak_2581	chr11	75351055	75352044	990	72.9547	307.323	Promoter (<=1kb)	ENST00000420843.7	0	ARRB1
peak_2647	chr11	86671223	86672347	1125	66.0988	305.427	Promoter (<=1kb)	ENST00000393324.7	0	ME3
peak_6375	chr17	59331454	59332688	1235	41.8917	304.931	Promoter (<=1kb)	ENST00000312655.9	0	YPEL2
peak_12959	chr7	2538975	2539978	1004	72.3597	303.505	Promoter (1-2kb)	ENST00000473879.1	1046	BRAT1
peak_14092	chr8	102810328	102811140	813	60.2486	303.146	Promoter (1-2kb)	ENST00000665815.1	1793	GASAL1
peak_3969	chr14	95056379	95057111	733	70.2586	302.401	Distal Intergenic	ENST00000527416.2	34211	DICER1
peak_5755	chr16	88923501	88924735	1235	60.122	301.566	Intron (ENST00000327483.9/863, intron 1 of 10)	ENST00000561980.1	13021	LOC107984871
peak_5870	chr16_KI270855v1_alt	73690	74421	732	86.4099	299.324	Promoter (<=1kb)	ENST00000622615.1	0	VASN
peak_2200	chr11	44950508	44951214	707	75.2566	299.106	Promoter (<=1kb)	ENST00000395648.7	0	TP53I11
peak_10682	chr3	53845890	53846719	830	79.3439	298.037	Promoter (<=1kb)	ENST00000315251.11	0	CHDH
peak_9364	chr20	54123503	54124142	640	15.926	296.729	Distal Intergenic	ENST00000460643.1	33156	CYP24A1
peak_11904	chr5	134466278	134466874	597	63.9157	293.176	Intron (ENST00000513329.1/ENST00000513329.1, intron 1 of 1)	ENST00000512748.1	-5663	LOC102546229
peak_4997	chr16	1190559	1192237	1679	70.038	291.139	Promoter (2-3kb)	ENST00000564954.1	-2792	CACNA1H
peak_9369	chr20	54194783	54195891	1109	16.8238	289.874	Distal Intergenic	ENST00000371419.7	-12196	PFDN4
peak_1290	chr10	5496451	5497097	647	74.6087	289.779	Promoter (2-3kb)	ENST00000380332.5	2473	CALML5
peak_11951	chr5	139660626	139661541	916	77.5199	289.418	Promoter (1-2kb)	ENST00000509238.1	1071	CXXC5
peak_5195	chr16	14370002	14370663	662	75.0305	287.801	Promoter (<=1kb)	ENST00000566054.1	0	LINC02130
peak_10541	chr3	14256514	14257050	537	53.5448	286.32	Distal Intergenic	ENST00000306024.4	77697	LSM3
peak_1087	chr1	211258723	211259556	834	83.2867	285.862	Promoter (<=1kb)	ENST00000367006.8	0	RCOR3
peak_7191	chr19	3387542	3388237	696	82.7661	283.628	Intron (ENST00000641145.1/4782, intron 2 of 10)	ENST00000443272.3	20959	NFIC
peak_1530	chr10	63630037	63631274	1238	77.9648	282.066	Promoter (<=1kb)	ENST00000654322.1	0	LOC101929846
peak_7291	chr19	11528636	11529319	684	72.8494	277.232	Promoter (<=1kb)	ENST00000588998.5	0	ECSIT
peak_9235	chr20	48075687	48076639	953	27.8048	275.649	Distal Intergenic	ENST00000655183.1	-43630	LOC105372640
peak_2350	chr11	65817752	65818536	785	62.3076	275.506	Distal Intergenic	ENST00000533298.5	-15298	SNX32
peak_2103	chr11	1986848	1987711	864	80.684	274.718	Promoter (2-3kb)	ENST00000419080.1	2209	MRPL23-AS1
peak_14884	chr9	128026730	128027316	587	60.7303	273.814	Distal Intergenic	ENST00000470245.1	36426	NAIF1
peak_7453	chr19	18832335	18833175	841	74.0323	272.58	Promoter (<=1kb)	ENST00000601981.5	0	UPF1
peak_6926	chr17_KI270860v1_alt	22205	23889	1685	55.3833	271	Promoter (<=1kb)	ENST00000616599.2	0	METRNL
peak_13749	chr7	158067534	158068111	578	79.6429	270.28	Intron (ENST00000389413.7/5799, intron 10 of 21)	ENST00000649505.1	80365	LOC105375613
peak_9043	chr20	24469175	24470324	1150	65.6206	268.402	Promoter (<=1kb)	ENST00000376862.4	0	SYNDIG1
peak_11891	chr5	133249248	133250092	845	76.5818	267.652	Promoter (2-3kb)	ENST00000507112.1	2172	FSTL4
peak_10468	chr3	4978046	4978839	794	42.1305	267.604	Promoter (<=1kb)	ENST00000467610.1	-598	BHLHE40
peak_6873	chr17	83079978	83081733	1756	74.0624	267.294	Promoter (<=1kb)	ENST00000570778.5	0	METRNL
peak_5606	chr16	85311001	85312400	1400	70.976	267.266	Intron (ENST00000637419.1/23199, intron 1 of 2)	ENST00000583199.1	-4676	MIR5093
peak_14845	chr9	126661004	126661736	733	63.1955	263.981	Intron (ENST00000355497.10/4010, intron 2 of 7)	ENST00000526117.6	47076	LMX1B
peak_13795	chr8	11730601	11731129	529	72.0479	263.809	Intron (ENST00000528712.5/2626, intron 2 of 6)	ENST00000526021.1	-25364	GATA4
peak_8011	chr2	11539416	11540021	606	70.0998	263.077	Promoter (<=1kb)	ENST00000263834.9	0	GREB1
peak_1618	chr10	78303050	78303769	720	58.3816	260.172	Intron (ENST00000634930.1/105378375, intron 1 of 3)	ENST00000459633.1	35608	LINC00595
peak_6384	chr17	60018212	60019443	1232	33.6002	258.502	Promoter (<=1kb)	ENST00000654621.1	0	LOC105371848
peak_14442	chr9	1050067	1050748	682	38.6421	255.794	Promoter (<=1kb)	ENST00000382255.7	0	DMRT2
peak_173	chr1	7447091	7448326	1236	75.9991	254.838	Intron (ENST00000303635.12/23261, intron 5 of 22)	ENST00000440032.1	-5537	CAMTA1-AS1
peak_1600	chr10	75234648	75236180	1533	72.1256	254.7	Promoter (<=1kb)	ENST00000372538.8	0	COMTD1
peak_5013	chr16	1308438	1309179	742	63.0729	254.57	Promoter (<=1kb)	ENST00000355803.8	0	UBE2I
peak_1598	chr10	74826563	74827216	654	52.7178	254.066	Promoter (<=1kb)	ENST00000649442.1	0	KAT6B
peak_13737	chr7	157292502	157293175	674	71.1703	250.434	Distal Intergenic	ENST00000474153.1	35815	UBE3C
peak_12294	chr6	7541182	7541713	532	51.8293	248.463	Promoter (<=1kb)	ENST00000418664.2	0	DSP
peak_12050	chr5	168316008	168316802	795	57.4614	248.094	Promoter (<=1kb)	ENST00000519859.1	0	WWC1
peak_10435	chr22_KI270733v1_random	174883	179705	4823	16.2933	247.354	Distal Intergenic	ENST00000616292.1	46006	RNA5-8SN4
peak_8645	chr2	168455876	168456623	748	68.5484	247.211	Promoter (<=1kb)	ENST00000392687.4	0	CERS6
peak_7976	chr2	9951508	9952298	791	55.8844	246.367	Promoter (<=1kb)	ENST00000439493.5	0	GRHL1
peak_9299	chr20	50284506	50285286	781	40.6045	245.952	Distal Intergenic	ENST00000421019.1	6972	PELATON
peak_14913	chr9	129176238	129176926	689	55.6974	244.731	Promoter (<=1kb)	ENST00000675308.1	0	LOC105376289
peak_3259	chr12	124392883	124393479	597	61.1381	244.56	Intron (ENST00000405201.5/9612, intron 16 of 46)	ENST00000448614.1	-4059	NCOR2
peak_15509	chrX	154374248	154374868	621	69.7373	244.054	Promoter (<=1kb)	ENST00000369850.10	0	FLNA
peak_15268	chrUn_GL000220v1	156925	161690	4766	15.5998	244.038	Distal Intergenic	ENST00000611446.1	44900	RNA5-8SN5
peak_3526	chr13	99980039	99980859	821	73.3964	243.894	Promoter (<=1kb)	ENST00000376335.8	-925	ZIC2
peak_4243	chr14	105679531	105680602	1072	73.3964	243.894	Distal Intergenic	ENST00000616772.1	39363	MIR8071-2
peak_7047	chr18	45838574	45839260	687	73.3964	243.894	Promoter (<=1kb)	ENST00000593178.2	52	SIGLEC15
peak_2559	chr11	73227644	73228575	932	55.3619	242.812	5' UTR	ENST00000393596.2	9187	P2RY2
peak_3451	chr13	36130671	36131351	681	60.7512	242.566	Promoter (<=1kb)	ENST00000255448.8	0	DCLK1
peak_1124	chr1	223712232	223713075	844	67.1775	240.931	Promoter (<=1kb)	ENST00000295006.6	0	CAPN2
peak_4620	chr15	74816696	74817826	1131	60.3643	240.575	Promoter (<=1kb)	ENST00000488000.6	473	LMAN1L
peak_14950	chr9	130186810	130187722	913	46.9179	240.546	Intron (ENST00000372398.6/23413, intron 1 of 7)	ENST00000493042.1	-6106	NCS1
peak_1832	chr10	114239087	114239845	759	71.8348	237.366	Promoter (<=1kb)	ENST00000392982.8	0	VWA2
peak_2754	chr11_KI270721v1_random	42045	42850	806	71.8348	237.366	Distal Intergenic	ENST00000612848.1	39460	LOC107987373
peak_8437	chr2	105398830	105399467	638	70.2052	237.117	Promoter (<=1kb)	ENST00000322142.13	0	FHL2
peak_4912	chr16	273325	274064	740	59.5903	236.603	Promoter (<=1kb)	ENST00000481672.5	209	RGS11
peak_8672	chr2	174660894	174661507	614	61.014	236.588	Intron (ENST00000442996.1/ENST00000442996.1, intron 2 of 3)	ENST00000469002.1	21340	WIPF1
peak_14013	chr8	90001284	90002153	870	46.1227	235.154	Promoter (<=1kb)	ENST00000519328.5	0	DECR1
peak_5133	chr16	4616253	4617167	915	65.6639	234.436	Promoter (<=1kb)	ENST00000591895.5	0	MGRN1
peak_9124	chr20	36064577	36065633	1057	59.0586	234.36	Promoter (<=1kb)	ENST00000661851.1	0	EPB41L1
peak_11397	chr4	86934514	86935421	908	57.6194	234.297	Promoter (<=1kb)	ENST00000509262.1	0	AFF1-AS1
peak_317	chr1	21622077	21622591	515	70.7937	233.031	Promoter (<=1kb)	ENST00000374761.6	0	RAP1GAP
peak_13709	chr7	155344711	155345267	557	70.7937	233.031	Distal Intergenic	ENST00000378120.5	22667	BLACE
peak_15523	chrX	154649442	154650284	843	70.7937	233.031	Distal Intergenic	ENST00000247306.4	3295	CTAG2
peak_5019	chr16	1378786	1380103	1318	49.1638	231.795	Promoter (<=1kb)	ENST00000248104.11	0	UNKL
peak_9962	chr21	41605393	41606005	613	52.1419	231.534	Distal Intergenic	ENST00000418874.1	-24074	LOC105372809
peak_299	chr1	19596635	19597605	971	64.8925	230.53	Promoter (<=1kb)	ENST00000602662.1	0	MICOS10-NBL1
peak_14954	chr9	130432813	130434222	1410	61.0415	228.934	3' UTR	ENST00000623487.1	3647	HMCN2
peak_7247	chr19	7619111	7620619	1509	69.7526	228.708	Promoter (<=1kb)	ENST00000600230.1	678	XAB2
peak_8049	chr2	24084122	24084729	608	58.0425	228.693	Promoter (<=1kb)	ENST00000407482.5	0	TP53I3
peak_5628	chr16	85520760	85521517	758	37.4941	228.637	Intron (ENST00000637419.1/23199, intron 2 of 2)	ENST00000635906.1	-34450	GSE1
peak_15080	chr9	136109216	136110066	851	45.0624	227.999	Promoter (<=1kb)	ENST00000563018.1	0	LINC02846
peak_8435	chr2	102619102	102619994	893	51.4942	227.773	Promoter (<=1kb)	ENST00000233969.3	0	SLC9A2
peak_11354	chr4	55346176	55347168	993	57.6556	226.721	Promoter (<=1kb)	ENST00000679707.1	0	LINC02928
peak_5784	chr16	89153589	89154720	1132	59.0069	226.603	Promoter (2-3kb)	ENST00000562750.1	2989	ACSF3
peak_4301	chr14_KI270846v1_alt	147029	148244	1216	69.2321	226.552	Distal Intergenic	ENST00000633766.1	-237504	FAM30A
peak_13564	chr7	128530615	128532088	1474	55.7608	224.54	Promoter (1-2kb)	ENST00000479267.2	-1564	LOC101928451
peak_11075	chr3	194002981	194003525	545	62.1494	223.218	Promoter (<=1kb)	ENST00000414309.1	111	LINC02026
peak_1469	chr10	46023036	46023677	642	60.6351	219.312	Promoter (<=1kb)	ENST00000585132.5	0	NCOA4
peak_3351	chr12	132955798	132956497	700	58.951	218.89	Promoter (<=1kb)	ENST00000360187.9	0	ZNF605
peak_2349	chr11	65786282	65787048	767	55.7208	216.913	Promoter (<=1kb)	ENST00000335987.8	-15	OVOL1
peak_5605	chr16	85305943	85306578	636	40.541	216.615	Promoter (<=1kb)	ENST00000583199.1	0	MIR5093
peak_6326	chr17	56834048	56835294	1247	40.541	216.615	Promoter (<=1kb)	ENST00000572810.1	0	DGKE
peak_11909	chr5	134904606	134905583	978	49.551	216.558	Promoter (<=1kb)	ENST00000504352.1	0	CATSPER3
peak_470	chr1	41496084	41496753	670	66.6293	215.819	Distal Intergenic	ENST00000372587.5	-11401	EDN2
peak_14707	chr9	99819485	99820298	814	43.0803	215.299	Promoter (<=1kb)	ENST00000427039.1	0	LOC101928438
peak_6826	chr17	82103621	82104384	764	52.698	215.126	Promoter (1-2kb)	ENST00000584717.1	1991	CCDC57
peak_546	chr1	61742089	61743091	1003	50.329	214.369	Promoter (<=1kb)	ENST00000316485.11	0	PATJ
peak_9556	chr20	62406402	62407214	813	42.9418	213.812	Promoter (<=1kb)	ENST00000279101.9	71	CABLES2
peak_4672	chr15	78264178	78265063	886	49.861	212.241	Promoter (<=1kb)	ENST00000440911.6	0	DNAJA4
peak_10084	chr21	45427284	45428351	1068	64.6531	211.178	Promoter (2-3kb)	ENST00000485206.1	-2214	COL18A1-AS1
peak_11555	chr5	321045	322078	1034	60.1919	209.731	Promoter (<=1kb)	ENST00000684583.1	0	AHRR
peak_5021	chr16	1414083	1415274	1192	65.0677	209.42	Promoter (<=1kb)	ENST00000389221.9	0	UNKL
peak_6159	chr17	40321784	40322739	956	65.0677	209.42	Promoter (<=1kb)	ENST00000582914.1	-252	RARA
peak_15176	chr9	137188461	137189291	831	44.4714	208.755	Promoter (<=1kb)	ENST00000323927.3	0	ANAPC2
peak_1017	chr1	202112706	202113295	590	49.1917	208.507	Distal Intergenic	ENST00000683302.1	-9591	GPR37L1
peak_12481	chr6	44237865	44238422	558	61.6172	208.446	Distal Intergenic	ENST00000646878.1	5809	SLC29A1
peak_6627	chr17	75549218	75549859	642	32.9346	206.289	Intron (ENST00000580578.5/3993, intron 2 of 5)	ENST00000583658.1	3070	LLGL2
peak_9825	chr21	8432075	8445661	13587	12.9624	205.111	Promoter (<=1kb)	ENST00000617390.1	0	MIR6724-4
peak_11380	chr4	78551675	78552234	560	58.9517	203.849	Promoter (<=1kb)	ENST00000512884.5	0	ANXA3
peak_15252	chrUn_GL000220v1	110283	119366	9084	13.5387	203.789	Promoter (<=1kb)	ENST00000611446.1	0	RNA5-8SN5
peak_14635	chr9	92141142	92141718	577	41.3514	203.285	Promoter (<=1kb)	ENST00000438322.1	0	LOC112268047
peak_7655	chr19	38714273	38714936	664	57.1453	203.196	Exon (ENST00000588618.5/81, exon 9 of 12)	ENST00000489451.1	3440	ACTN4
peak_9286	chr20	50068188	50068947	760	42.6802	202.624	Distal Intergenic	ENST00000420027.3	15804	UBE2V1
peak_14739	chr9	111037590	111038174	585	60.1843	202.26	Promoter (<=1kb)	ENST00000374431.7	0	LPAR1
peak_3009	chr12	64610333	64611465	1133	50.9282	199.523	Promoter (<=1kb)	ENST00000542104.6	0	RASSF3
peak_10417	chr22_KI270733v1_random	129809	134590	4782	12.4167	198.588	Promoter (<=1kb)	ENST00000616292.1	932	RNA5-8SN4
peak_9786	chr21	8210921	8218336	7416	12.2416	197.596	Promoter (<=1kb)	ENST00000612463.1	0	RNA5-8SN2
peak_2479	chr11	69515179	69515871	693	57.4559	197.556	Distal Intergenic	ENST00000642898.1	29568	LINC01488
peak_9624	chr20	63090804	63091690	887	33.6641	197.381	Exon (ENST00000658410.1/ENST00000658410.1, exon 2 of 2)	ENST00000433161.1	-10515	HAR1A
peak_5856	chr16_KI270853v1_alt	827586	828247	662	61.9445	196.717	Intron (ENST00000633216.1/ENST00000633216.1, intron 2 of 6)	ENST00000633776.1	-67551	PKD1
peak_3858	chr14	75069113	75070137	1025	51.4644	195.605	Promoter (<=1kb)	ENST00000238686.8	0	ZC2HC1C
peak_6593	chr17	74760436	74761166	731	56.7427	195.094	Promoter (<=1kb)	ENST00000413388.2	-837	SLC9A3R1
peak_11174	chr4	997200	998436	1237	61.4239	194.612	Promoter (1-2kb)	ENST00000652070.1	-1274	IDUA
peak_2360	chr11	66012551	66013772	1222	46.6382	193.922	Promoter (<=1kb)	ENST00000312134.3	543	CST6
peak_14930	chr9	129482597	129483234	638	49.8129	193.823	Promoter (<=1kb)	ENST00000454968.5	-217	LINC00963
peak_2518	chr11	70805730	70806560	831	56.6667	193.737	Promoter (<=1kb)	ENST00000470759.5	514	SHANK2
peak_284	chr1	17520121	17520903	783	56.5439	193.525	Distal Intergenic	ENST00000361221.8	-18795	ARHGEF10L
peak_15209	chr9	137436059	137436610	552	60.9034	192.511	Promoter (1-2kb)	ENST00000493135.1	1636	ENTPD8
peak_1083	chr1	206909168	206910070	903	46.1799	191.848	Promoter (<=1kb)	ENST00000474041.5	0	FCMR
peak_5535	chr16	75029545	75030331	787	51.5758	190.928	Intron (ENST00000335325.9/84937, intron 1 of 4)	ENST00000568511.1	27248	ZNRF1
peak_13744	chr7	157620720	157621576	857	60.3828	190.414	Promoter (<=1kb)	ENST00000648371.1	0	PTPRN2
peak_5136	chr16	4684126	4685204	1079	59.8623	188.321	Promoter (2-3kb)	ENST00000585676.1	2778	MGRN1
peak_7176	chr19	2576076	2576622	547	59.8623	188.321	Intron (ENST00000382159.8/2788, intron 2 of 4)	ENST00000618087.1	-54093	MIR7850
peak_9739	chr20	64062635	64063540	906	41.9377	188.184	Promoter (<=1kb)	ENST00000487164.5	0	TCEA2
peak_5625	chr16	85491471	85492577	1107	43.6127	188.037	Intron (ENST00000637419.1/23199, intron 2 of 2)	ENST00000635906.1	-63390	GSE1
peak_7203	chr19	4061186	4061729	544	55.1759	187.505	Exon (ENST00000600056.1/ENST00000600056.1, exon 2 of 2)	ENST00000601588.1	4003	ZBTB7A
peak_12788	chr7	332600	333486	887	53.2193	185.323	Promoter (<=1kb)	ENST00000670013.1	0	LOC105375118
peak_14167	chr8	127911038	127911620	583	32.0514	184.495	Intron (ENST00000667305.1/5820, intron 2 of 8)	ENST00000669407.1	-4939	PVT1
peak_7644	chr19	38321447	38322007	561	49.1427	184.146	Promoter (1-2kb)	ENST00000588137.1	1204	KCNK6
peak_11406	chr4	88457072	88457637	566	49.1427	184.146	Promoter (<=1kb)	ENST00000264350.8	0	HERC5
peak_1439	chr10	43026322	43026922	601	58.8212	184.145	Distal Intergenic	ENST00000579544.1	28759	MIR5100
peak_4966	chr16	843694	844193	500	58.8212	184.145	Intron (ENST00000655150.1/ENST00000655150.1, intron 2 of 3)	ENST00000565276.5	24775	LMF1
peak_7134	chr19	1170007	1170761	755	58.8212	184.145	Promoter (<=1kb)	ENST00000587655.2	-861	SBNO2
peak_9933	chr21	38661209	38661748	540	46.6037	183.096	Promoter (<=1kb)	ENST00000398910.5	0	ERG
peak_14171	chr8	128141723	128142574	852	28.8548	182.999	Intron (ENST00000651587.1/5820, intron 6 of 10)	ENST00000408334.1	-7542	MIR1208
peak_5946	chr17	7296183	7296720	538	58.3007	182.062	Promoter (1-2kb)	ENST00000007699.10	-1544	YBX2
peak_6859	chr17	82888742	82889514	773	53.9248	181.717	Promoter (1-2kb)	ENST00000683839.1	-1183	TBCD
peak_12251	chr6	1641083	1641771	689	53.8079	181.516	Intron (ENST00000530927.5/2762, intron 9 of 10)	ENST00000486793.5	-14895	GMDS
peak_6989	chr18	12948031	12948724	694	57.7801	179.984	Promoter (<=1kb)	ENST00000589446.5	0	SEH1L
peak_7555	chr19	35040716	35041989	1274	57.7801	179.984	Promoter (<=1kb)	ENST00000672452.2	0	HPN
peak_6805	chr17	81910345	81911662	1318	40.575	179.602	Promoter (<=1kb)	ENST00000538936.7	0	PCYT2
peak_10418	chr22_KI270733v1_random	134722	136315	1594	8.8412	178.388	Distal Intergenic	ENST00000616292.1	5845	RNA5-8SN4
peak_15030	chr9	134359308	134359889	582	44.6538	178.264	Intron (ENST00000484822.1/6256, intron 2 of 2)	ENST00000356384.4	-12082	RXRA
peak_5200	chr16	14988226	14988950	725	57.2596	177.91	Exon (ENST00000567634.1/ENST00000567634.1, exon 1 of 1)	ENST00000450288.3	-8798	PDXDC1
peak_11282	chr4	7326514	7327238	725	57.2596	177.91	Intron (ENST00000507866.6/57537, intron 1 of 26)	ENST00000578126.1	16064	MIR4798
peak_12897	chr7	1558785	1560424	1640	40.2788	177.848	Promoter (<=1kb)	ENST00000421923.5	397	TMEM184A
peak_9808	chr21	8387803	8392078	4276	10.6707	177.677	Promoter (<=1kb)	ENST00000622482.1	0	MIR6724-3
peak_12602	chr6	117482307	117483108	802	51.4744	177.471	Promoter (<=1kb)	ENST00000528162.1	0	DCBLD1
peak_3923	chr14	90503351	90504278	928	54.4923	176.711	Distal Intergenic	ENST00000656418.1	46076	LINC00642
peak_5230	chr16	21512442	21513064	623	40.7721	176.545	Intron (ENST00000654954.1/ENST00000654954.1, intron 1 of 1)	ENST00000581433.1	-6307	MIR3680-1
peak_5002	chr16	1248890	1249700	811	56.7391	175.839	Distal Intergenic	ENST00000397534.6	-6359	TPSD1
peak_5126	chr16	4368865	4369560	696	56.7391	175.839	Promoter (2-3kb)	ENST00000304735.4	-2288	VASN
peak_1447	chr10	43110546	43111424	879	52.5538	175.757	Promoter (1-2kb)	ENST00000683872.1	1339	RET
peak_4580	chr15	72230986	72231702	717	45.1697	175.696	Promoter (<=1kb)	ENST00000335181.10	0	PKM
peak_12540	chr6	85593389	85594052	664	45.1697	175.696	Promoter (<=1kb)	ENST00000684422.1	0	SNX14
peak_4771	chr15	89441071	89441705	635	43.2829	175.663	Distal Intergenic	ENST00000558360.1	37725	RHCG
peak_14553	chr9	70412927	70413804	878	52.4399	175.561	Promoter (<=1kb)	ENST00000377126.4	853	KLF9
peak_10881	chr3	134029383	134030109	727	51.0382	175.516	Promoter (<=1kb)	ENST00000310926.11	0	SLCO2A1
peak_5618	chr16	85461922	85463279	1358	44.6919	174.807	Intron (ENST00000637419.1/23199, intron 2 of 2)	ENST00000635906.1	-92688	GSE1
peak_9784	chr21	8204744	8209176	4433	11.3413	174.796	Promoter (<=1kb)	ENST00000615959.1	0	MIR3648-1
peak_12916	chr7	1884559	1885122	564	47.2079	174.693	Intron (ENST00000402746.5/8379, intron 16 of 16)	ENST00000481633.1	-11803	MAD1L1
peak_6594	chr17	74769652	74770437	786	53.2167	174.519	Promoter (2-3kb)	ENST00000581762.1	2032	NAT9
peak_10948	chr3	151085076	151085760	685	48.1689	174.04	Promoter (<=1kb)	ENST00000469768.1	0	MED12L
peak_15267	chrUn_GL000220v1	148161	156802	8642	10.8554	173.876	Exon (ENST00000614535.1/ENST00000614535.1, exon 1 of 1)	ENST00000611446.1	36136	RNA5-8SN5
peak_4295	chr14_KI270846v1_alt	110654	111646	993	52.0968	173.777	3' UTR	ENST00000633766.1	-274102	FAM30A
peak_5854	chr16_KI270853v1_alt	680771	681441	671	56.2185	173.774	Exon (ENST00000620932.1/ENST00000620932.1, exon 1 of 1)	ENST00000614833.4	-8838	PDXDC1
peak_14239	chr8	142349797	142350378	582	56.2185	173.774	Intron (ENST00000524325.6/203062, intron 2 of 13)	ENST00000662555.1	4346	TSNARE1
peak_9150	chr20	41136803	41138096	1294	32.3218	173.397	Promoter (<=1kb)	ENST00000669288.1	0	PLCG1-AS1
peak_334	chr1	23530685	23531278	594	42.6119	172.05	Promoter (<=1kb)	ENST00000361729.3	0	E2F2
peak_14237	chr8	142343983	142345083	1101	51.6398	171.802	Exon (ENST00000524325.6/203062, exon 4 of 14)	ENST00000662555.1	9641	TSNARE1
peak_9953	chr21	40324316	40325187	872	38.4462	171.794	Intron (ENST00000400454.6/1826, intron 8 of 32)	ENST00000404019.2	28467	DSCAM
peak_414	chr1	32361532	32362516	985	55.698	171.712	Promoter (<=1kb)	ENST00000432622.1	0	FAM229A
peak_12787	chr7	305679	306256	578	46.434	170.937	Distal Intergenic	ENST00000510017.1	14335	FOXL3-OT1
peak_2411	chr11	67303185	67304065	881	42.2764	170.249	Promoter (<=1kb)	ENST00000376757.9	0	SSH3
peak_6483	chr17	63699333	63701286	1954	34.903	169.717	Promoter (<=1kb)	ENST00000623228.1	0	LOC729683
peak_599	chr1	93908565	93909776	1212	55.1774	169.655	Promoter (<=1kb)	ENST00000370238.8	0	GCLM
peak_2110	chr11	2193070	2193784	715	55.1774	169.655	Distal Intergenic	ENST00000584128.1	20007	MIR4686
peak_7825	chr19	49072458	49073033	576	55.1774	169.655	Promoter (<=1kb)	ENST00000221444.2	0	KCNA7
peak_5834	chr16	90047348	90048039	692	33.8241	169.439	Promoter (<=1kb)	ENST00000409873.5	0	URAHP
peak_5882	chr17	1229038	1229676	639	46.0471	169.065	Promoter (<=1kb)	ENST00000571543.1	-17	ABR
peak_14883	chr9	128022172	128022698	527	36.0499	168.946	Distal Intergenic	ENST00000470245.1	41044	NAIF1
peak_2109	chr11	2168661	2169964	1304	53.6568	168.209	Promoter (<=1kb)	ENST00000469226.1	0	TH
peak_12566	chr6	106134643	106135558	916	53.6568	168.209	Intron (ENST00000636437.1/9474, intron 6 of 6)	ENST00000369089.3	35703	PRDM1
peak_5035	chr16	1826025	1826700	676	48.0806	167.974	Promoter (<=1kb)	ENST00000567190.5	0	HAGH
peak_7821	chr19	48752466	48753265	800	50.7258	167.865	Promoter (<=1kb)	ENST00000645652.2	0	FUT1
peak_8982	chr20	2207421	2208122	702	54.6569	167.602	Promoter (<=1kb)	ENST00000651531.1	93	TGM3
peak_2473	chr11	69301528	69302520	993	50.1599	165.715	Intron (ENST00000544008.1/26579, intron 1 of 1)	ENST00000540760.1	7354	MYEOV
peak_7542	chr19	33879733	33880393	661	54.1363	165.553	Distal Intergenic	ENST00000590385.2	72809	KCTD15
peak_2498	chr11	69891294	69892684	1391	45.2732	165.333	Distal Intergenic	ENST00000334134.4	-71878	FGF3
peak_9262	chr20	48864319	48865213	895	20.0638	165.015	Distal Intergenic	ENST00000618168.1	-14861	LOC105372648
peak_5398	chr16	53130163	53131013	851	41.2698	164.871	Promoter (<=1kb)	ENST00000564845.5	0	CHD9
peak_4311	chr14_KI270846v1_alt	236316	237598	1283	49.8119	163.943	3' UTR	ENST00000633766.1	-148150	FAM30A
peak_11245	chr4	3827402	3828236	835	49.7039	163.758	Distal Intergenic	ENST00000330055.7	61017	ADRA2C
peak_1647	chr10	80429295	80430047	753	44.8862	163.472	Intron (ENST00000372188.5/84293, intron 5 of 5)	ENST00000372181.1	9297	PRXL2A
peak_2739	chr11	129695815	129696365	551	44.8862	163.472	Distal Intergenic	ENST00000631195.1	-78546	LINC01395
peak_8300	chr2	85133248	85134532	1285	52.1524	162.15	Promoter (<=1kb)	ENST00000282111.4	0	TCF7L1
peak_1018	chr1	202132009	202133006	998	38.9063	161.425	Promoter (2-3kb)	ENST00000491358.1	2602	ARL8A
peak_12680	chr6	149717482	149718277	796	44.3904	161.419	Promoter (<=1kb)	ENST00000623174.1	0	LOC645967
peak_15095	chr9	136303590	136304334	745	44.3904	161.419	Promoter (<=1kb)	ENST00000638797.2	0	CCDC187
peak_5476	chr16	68707637	68708381	745	40.5987	161.304	Intron (ENST00000569080.2/1001, intron 1 of 2)	ENST00000569080.2	11812	CDH3
peak_13026	chr7	5486564	5487706	1143	40.5987	161.304	Intron (ENST00000415009.5/80028, intron 4 of 6)	ENST00000385238.1	8211	MIR589
peak_12330	chr6	15036615	15037263	649	49.4646	161.016	Intron (ENST00000653525.1/105374945, intron 2 of 3)	ENST00000629853.2	-14651	LOC105374945
peak_10962	chr3	156816019	156817315	1297	37.2124	160.269	Promoter (<=1kb)	ENST00000664482.1	0	LINC00886
peak_9806	chr21	8257757	8261064	3308	12.7255	160.06	Distal Intergenic	ENST00000616483.1	8252	MIR6724-2
peak_3749	chr14	61280198	61281510	1313	44.1123	159.76	Promoter (<=1kb)	ENST00000555868.2	0	TMEM30B
peak_465	chr1	41361059	41361597	539	40.2632	159.523	Promoter (<=1kb)	ENST00000372591.1	-325	FOXO6
peak_5869	chr16_KI270855v1_alt	71115	71883	769	52.5747	159.432	Promoter (2-3kb)	ENST00000622615.1	-2288	VASN
peak_10364	chr22	45284574	45285229	656	52.5747	159.432	Promoter (<=1kb)	ENST00000216211.9	0	UPK3A
peak_9712	chr20	63846053	63846791	739	37.0209	158.766	Distal Intergenic	ENST00000650966.1	-14015	ZBTB46
peak_5822	chr16	89827739	89828922	1184	39.1874	158.586	Promoter (<=1kb)	ENST00000378247.8	0	SPIRE2
peak_7179	chr19	2670183	2670801	619	52.0542	157.4	Intron (ENST00000382159.8/2788, intron 1 of 4)	ENST00000587867.1	12890	GNG7
peak_11476	chr4	153222695	153223297	603	52.0542	157.4	Promoter (<=1kb)	ENST00000675146.1	215	TRIM2
peak_2528	chr11	71481151	71481892	742	44.5563	157.091	Promoter (<=1kb)	ENST00000531236.1	340	NADSYN1
peak_3211	chr12	121792853	121793793	941	31.905	156.39	Promoter (<=1kb)	ENST00000267205.7	0	RHOF
peak_4425	chr15	44194389	44195098	710	39.5921	155.977	Promoter (<=1kb)	ENST00000484674.5	0	FRMD5
peak_245	chr1	15048370	15049055	686	51.5336	155.373	Intron (ENST00000636203.1/23254, intron 6 of 16)	ENST00000400797.3	102451	KAZN
peak_14113	chr8	109644539	109645164	626	33.2213	155.093	Promoter (<=1kb)	ENST00000276646.14	0	SYBU
peak_11085	chr3	194315444	194315948	505	28.2214	154.623	Promoter (2-3kb)	ENST00000456816.6	-2638	LINC00887
peak_14751	chr9	112890474	112891251	778	47.2099	153.665	Promoter (<=1kb)	ENST00000374228.5	0	SLC46A2
peak_235	chr1	12599965	12600916	952	51.0131	153.35	Intron (ENST00000616661.5/9249, intron 1 of 5)	ENST00000430996.2	-3657	DHRS3
peak_13473	chr7	101972716	101973558	843	39.8076	152.998	Intron (ENST00000437600.9/1523, intron 2 of 22)	ENST00000606749.1	13326	CUX1
peak_6299	chr17	50865394	50866687	1294	29.5748	152.927	Promoter (<=1kb)	ENST00000499247.3	0	TOB1
peak_4217	chr14	105473835	105475446	1612	38.8179	152.249	Promoter (<=1kb)	ENST00000550577.5	0	CRIP2
peak_6528	chr17	66952126	66952773	648	26.7305	151.65	Distal Intergenic	ENST00000262138.4	-11934	CACNG4
peak_8898	chr2	237558721	237559489	769	44.3178	150.93	Distal Intergenic	ENST00000489967.1	6694	MLPH
peak_15184	chr9	137221413	137222235	823	42.1776	150.551	Promoter (2-3kb)	ENST00000409414.2	-2400	CYSRT1
peak_4240	chr14	105668166	105668959	794	46.5119	150.174	Exon (ENST00000390555.3/ENST00000390555.3, exon 3 of 6)	ENST00000616772.1	27998	MIR8071-2
peak_9801	chr21	8248959	8252598	3640	9.46066	150.037	Promoter (<=1kb)	ENST00000616483.1	0	MIR6724-2
peak_7330	chr19	13850378	13850904	527	48.6585	149.316	Distal Intergenic	ENST00000587762.2	-7450	MIR23AHG
peak_9366	chr20	54148838	54149606	769	11.5071	149.231	Distal Intergenic	ENST00000460643.1	7692	CYP24A1
peak_9248	chr20	48572100	48572623	524	20.5604	149.185	Distal Intergenic	ENST00000496915.1	70115	PREX1
peak_5687	chr16	87834286	87835137	852	41.7906	148.721	Promoter (<=1kb)	ENST00000617557.1	0	MIR6775
peak_1775	chr10	101775643	101776219	577	46.156	148.422	Promoter (<=1kb)	ENST00000320185.7	0	FGF8
peak_13078	chr7	16421186	16421862	677	46.156	148.422	Promoter (<=1kb)	ENST00000407010.7	0	CRPPA
peak_13178	chr7	39623583	39624311	729	47.2876	148.098	Promoter (<=1kb)	ENST00000436179.1	0	RALA
peak_792	chr1	151993446	151994540	1095	30.1352	148.054	Promoter (<=1kb)	ENST00000432386.1	0	NBPF18P
peak_15040	chr9	134412168	134412941	774	32.604	147.31	Intron (ENST00000481739.2/6256, intron 4 of 9)	ENST00000649020.1	26046	RXRA
peak_14485	chr9	33234039	33234583	545	49.4515	147.307	Intron (ENST00000379725.5/27290, intron 2 of 4)	ENST00000379721.4	-5584	SPINK4
peak_6320	chr17	55750800	55751651	852	24.6831	146.86	Promoter (<=1kb)	ENST00000268896.10	0	PCTP
peak_4530	chr15	67065096	67066188	1093	44.4948	146.685	Promoter (<=1kb)	ENST00000636067.1	0	LOC102723493
peak_11692	chr5	53479754	53480290	537	48.1407	146.179	Promoter (<=1kb)	ENST00000396947.7	-336	FST
peak_11077	chr3	194134051	194135285	1235	38.423	145.913	Promoter (<=1kb)	ENST00000476918.1	-863	HES1
peak_5182	chr16	11742163	11743087	925	37.579	145.425	Promoter (<=1kb)	ENST00000356957.7	0	TXNDC11
peak_13592	chr7	131105581	131106332	752	48.9309	145.303	Promoter (<=1kb)	ENST00000646429.1	24	LINC-PINT
peak_1403	chr10	29124827	29125478	652	34.6516	145.154	Distal Intergenic	ENST00000375500.8	-163583	LYZL1
peak_1544	chr10	69439250	69439739	490	44.0586	144.797	Distal Intergenic	ENST00000373290.7	-11726	TSPAN15
peak_8886	chr2	237041191	237041717	527	44.0586	144.797	Intron (ENST00000662924.1/105373951, intron 1 of 2)	ENST00000244820.2	14450	LOC93463
peak_129	chr1	3611070	3611679	610	45.242	144.584	Promoter (<=1kb)	ENST00000356575.9	0	MEGF6
peak_10016	chr21	43816664	43817406	743	45.242	144.584	Distal Intergenic	ENST00000400385.2	-4097	AATBC
peak_9826	chr21	8445715	8447215	1501	7.13404	144.251	Intron (ENST00000651813.1/107987294, intron 2 of 6)	ENST00000619471.1	5892	RNA5-8SN1
peak_10414	chr22_KI270733v1_random	120919	125489	4571	9.76667	143.742	Exon (ENST00000618675.1/ENST00000618675.1, exon 1 of 1)	ENST00000616292.1	-3388	RNA5-8SN4
peak_1959	chr10	132447856	132449454	1599	48.4104	143.302	Promoter (2-3kb)	ENST00000392630.7	2667	LINC02870
peak_1839	chr10	115664575	115665166	592	40.6298	143.257	Intron (ENST00000355044.8/26033, intron 26 of 28)	ENST00000424738.1	197401	ATRNL1
peak_6723	chr17	79812597	79813693	1097	40.6298	143.257	Distal Intergenic	ENST00000667764.1	-5390	LOC102723961
peak_1702	chr10	93435040	93435639	600	45.8547	142.265	Intron (ENST00000359263.9/26509, intron 3 of 53)	ENST00000358334.9	46555	MYOF
peak_9258	chr20	48697753	48698672	920	18.9069	142.034	Intron (ENST00000371941.4/57580, intron 7 of 39)	ENST00000482556.5	-40626	PREX1
peak_10049	chr21	44873059	44874379	1321	36.9079	141.939	Promoter (<=1kb)	ENST00000397887.7	0	PTTG1IP
peak_14060	chr8	100309997	100310580	584	30.6343	141.91	Promoter (<=1kb)	ENST00000519342.1	0	RNF19A
peak_4238	chr14	105643222	105643799	578	47.8898	141.307	Exon (ENST00000641095.1/ENST00000641095.1, exon 3 of 6)	ENST00000616772.1	3054	MIR8071-2
peak_7401	chr19	17244679	17245790	1112	47.8898	141.307	Promoter (<=1kb)	ENST00000291442.4	129	NR2F6
peak_5083	chr16	2719051	2719812	762	40.1444	141.266	Promoter (<=1kb)	ENST00000302641.8	412	PRSS27
peak_5265	chr16	27549432	27550104	673	44.328	140.763	Promoter (<=1kb)	ENST00000356183.9	0	GTF3C1
peak_10077	chr21	45378519	45379697	1179	44.2319	140.597	Exon (ENST00000456613.1/ENST00000456613.1, exon 1 of 2)	ENST00000651438.1	-25468	COL18A1
peak_9729	chr20	63955923	63956787	865	27.8222	140.443	Promoter (<=1kb)	ENST00000354216.11	0	UCKL1
peak_12452	chr6	42122633	42123285	653	45.9913	140.269	Intron (ENST00000341865.9/647024, intron 2 of 4)	ENST00000356542.5	19334	C6orf132
peak_10434	chr22_KI270733v1_random	166105	174769	8665	9.6408	138.93	Exon (ENST00000615130.1/ENST00000615130.1, exon 1 of 1)	ENST00000616292.1	37228	RNA5-8SN4
peak_5502	chr16	70474610	70475187	578	43.871	138.859	Promoter (<=1kb)	ENST00000498702.1	0	FCSK
peak_6098	chr17	28536688	28537635	948	43.7759	138.696	3' UTR	ENST00000487844.1	10538	UNC119
peak_12818	chr7	866965	867654	690	40.5422	138.631	Promoter (<=1kb)	ENST00000497943.1	-820	SUN1
peak_3971	chr14	95157157	95157798	642	41.7381	138.508	Promoter (<=1kb)	ENST00000343455.8	0	DICER1
peak_15034	chr9	134370000	134370695	696	40.7919	137.96	Promoter (1-2kb)	ENST00000356384.4	-1276	RXRA
peak_1402	chr10	28925193	28925862	670	39.4689	137.828	Intron (ENST00000646289.1/101929218, intron 3 of 7)	ENST00000645413.1	49595	C10orf126
peak_12614	chr6	125154389	125155263	875	43.7163	137.48	Promoter (<=1kb)	ENST00000534199.5	8	TPD52L1
peak_11087	chr3	194323794	194324349	556	41.6658	137.269	Promoter (<=1kb)	ENST00000660996.1	-923	LINC00887
peak_11403	chr4	88158629	88159324	696	36.6922	137.145	Promoter (<=1kb)	ENST00000237612.8	0	ABCG2
peak_14161	chr8	127800554	127801222	669	28.4999	137.011	Intron (ENST00000667305.1/5820, intron 1 of 8)	ENST00000523068.2	4521	PVT1
peak_8894	chr2	237496247	237496858	612	42.9307	136.128	Intron (ENST00000422695.5/79083, intron 4 of 5)	ENST00000409373.5	8971	MLPH
peak_8565	chr2	131527561	131528269	709	39.082	136.027	Promoter (<=1kb)	ENST00000465939.1	0	CCDC74A
peak_14800	chr9	123268407	123269175	769	30.7485	135.906	Promoter (<=1kb)	ENST00000348403.10	0	STRBP
peak_9562	chr20	62452633	62453247	615	28.7865	135.642	Distal Intergenic	ENST00000622414.1	21860	LOC105372710
peak_9787	chr21	8218452	8220704	2253	6.72364	135.64	Intron (ENST00000623664.1/107987293, intron 2 of 6)	ENST00000612463.1	5880	RNA5-8SN2
peak_2921	chr12	52203292	52204067	776	36.3461	135.402	Intron (ENST00000640420.1/283404, intron 2 of 2)	ENST00000551332.1	4335	LINC02874
peak_2126	chr11	9091024	9092180	1157	46.3282	135.348	Promoter (<=1kb)	ENST00000649792.2	0	SCUBE2
peak_11944	chr5	139642939	139643904	966	42.957	135.066	Distal Intergenic	ENST00000502295.1	-3395	CXXC5
peak_12419	chr6	37102044	37103014	971	35.5658	135.016	Distal Intergenic	ENST00000373509.6	-67138	PIM1
peak_2798	chr12	6363251	6364351	1101	30.4834	134.291	Promoter (<=1kb)	ENST00000540037.5	0	SCNN1A
peak_14329	chr8	143942985	143944395	1411	38.695	134.23	Promoter (<=1kb)	ENST00000354589.7	0	PLEC
peak_8574	chr2	134119949	134120664	716	32.5784	133.437	Promoter (<=1kb)	ENST00000481801.5	0	MGAT5
peak_15231	chr9	138278906	138279490	585	45.8077	133.372	Distal Intergenic	ENST00000639350.1	35286	FAM157B
peak_2631	chr11	79059782	79060596	815	37.5456	133.251	Intron (ENST00000278550.12/26011, intron 6 of 33)	ENST00000533038.1	15797	TENM4
peak_1132	chr1	226061818	226062651	834	42.5	133.176	Promoter (<=1kb)	ENST00000366816.5	0	H3-3A
peak_6704	chr17	78421038	78422072	1035	42.4079	133.018	Promoter (<=1kb)	ENST00000586880.1	816	PGS1
peak_5000	chr16	1236764	1237301	538	38.3081	132.438	Distal Intergenic	ENST00000677899.1	-3078	TPSAB1
peak_12545	chr6	87407866	87408456	591	32.2823	131.779	Promoter (<=1kb)	ENST00000369562.9	0	CFAP206
peak_14045	chr8	97764049	97764858	810	34.8948	131.577	Distal Intergenic	ENST00000619747.1	-10199	LAPTM4B
peak_6974	chr18	10131832	10132385	554	45.2871	131.401	Intron (ENST00000669473.1/ENST00000669473.1, intron 2 of 2)	ENST00000583475.1	195105	VAPA
peak_8940	chr2	240960352	240960932	581	45.2871	131.401	Promoter (<=1kb)	ENST00000438506.1	-552	UICLM
peak_14484	chr9	33221147	33221682	536	45.2871	131.401	Promoter (2-3kb)	ENST00000379725.5	2782	SPINK4
peak_5397	chr16	53099335	53100131	797	42.043	131.291	Promoter (<=1kb)	ENST00000564582.2	155	CHD9
peak_9047	chr20	25011570	25012230	661	44.5734	131.26	Promoter (<=1kb)	ENST00000484396.1	96	ACSS1
peak_10913	chr3	141402021	141402832	812	41.9519	131.135	Promoter (<=1kb)	ENST00000510338.5	0	ZBTB38
peak_13308	chr7	73891147	73892009	863	37.9211	130.651	Distal Intergenic	ENST00000426490.1	29975	TMEM270
peak_6513	chr17	65055849	65056379	531	28.9142	129.818	Promoter (<=1kb)	ENST00000541118.1	-75	GNA13
peak_7190	chr19	3384572	3385367	796	44.7666	129.435	Intron (ENST00000641145.1/4782, intron 2 of 10)	ENST00000443272.3	17989	NFIC
peak_9177	chr20	44765182	44766030	849	44.7666	129.435	Intron (ENST00000372851.8/140730, intron 2 of 5)	ENST00000427303.2	-19161	KCNK15-AS1
peak_11728	chr5	67215632	67216324	693	41.3087	128.933	Distal Intergenic	ENST00000256447.5	-18833	CD180
peak_2940	chr12	52971675	52972805	1131	26.0696	128.181	Distal Intergenic	ENST00000548496.1	19933	KRT18
peak_2435	chr11	68038091	68038718	628	40.1326	127.993	Promoter (<=1kb)	ENST00000265686.8	-307	TCIRG1
peak_14582	chr9	83062476	83063228	753	29.4231	127.872	Promoter (<=1kb)	ENST00000376447.4	0	RASEF
peak_14111	chr8	109539546	109540415	870	29.3369	127.685	Promoter (<=1kb)	ENST00000395785.6	0	EBAG9
peak_1267	chr10	778537	779262	726	41.1291	127.534	Distal Intergenic	ENST00000614908.4	35748	LARP4B
peak_8880	chr2	236611466	236611952	487	44.2461	127.473	Distal Intergenic	ENST00000272928.4	41641	ACKR3
peak_11607	chr5	6396750	6397422	673	44.2461	127.473	Intron (ENST00000653641.1/ENST00000653641.1, intron 1 of 3)	ENST00000504058.1	-18179	MED10
peak_4249	chr14	105740887	105742123	1237	37.1472	127.088	3' UTR	ENST00000616772.1	100719	MIR8071-2
peak_11601	chr5	2038505	2039042	538	37.1472	127.088	Intron (ENST00000653000.1/105374618, intron 2 of 8)	ENST00000657760.1	-27806	LOC105374618
peak_2482	chr11	69533945	69534541	597	42.0334	126.916	Distal Intergenic	ENST00000642898.1	48334	LINC01488
peak_11386	chr4	82891058	82891553	496	40.6721	125.663	Promoter (<=1kb)	ENST00000395310.7	0	SEC31A
peak_3209	chr12	121748548	121749386	839	35.132	125.578	Promoter (2-3kb)	ENST00000540377.1	-2743	TMEM120B
peak_7061	chr18	48990719	48991425	707	43.7255	125.517	Distal Intergenic	ENST00000587659.1	-26778	LOC105372108
peak_14933	chr9	129558574	129559277	704	40.4008	125.198	Distal Intergenic	ENST00000658659.1	-15840	LOC105376292
peak_6635	chr17	75573840	75574933	1094	31.0976	125.188	Promoter (<=1kb)	ENST00000578034.1	0	LLGL2
peak_8673	chr2	174681979	174682505	527	31.0976	125.188	Promoter (<=1kb)	ENST00000469002.1	342	WIPF1
peak_15448	chrX	129932321	129933111	791	36.6704	125.153	Promoter (<=1kb)	ENST00000670255.1	640	LOC105373335
peak_14068	chr8	100952490	100953196	707	28.3282	124.466	Promoter (<=1kb)	ENST00000395957.6	0	YWHAZ
peak_9365	chr20	54126916	54127600	685	10.4125	123.821	Distal Intergenic	ENST00000460643.1	29698	CYP24A1
peak_78	chr1	1676250	1677057	808	43.205	123.566	5' UTR	ENST00000480991.1	-6111	SLC35E2B
peak_4330	chr14_KI270847v1_alt	159328	160137	810	43.205	123.566	Intron (ENST00000626153.2/3705, intron 3 of 10)	ENST00000629815.1	-7792	ITPK1
peak_11238	chr4	3466208	3467510	1303	43.205	123.566	Promoter (2-3kb)	ENST00000643608.1	2897	DOK7
peak_13803	chr8	13276216	13277092	877	43.205	123.566	Promoter (<=1kb)	ENST00000512044.6	0	DLC1
peak_15039	chr9	134407241	134407796	556	28.6279	123.099	Intron (ENST00000481739.2/6256, intron 2 of 9)	ENST00000649020.1	21119	RXRA
peak_8009	chr2	11530868	11531357	490	39.1636	123.064	Promoter (2-3kb)	ENST00000381486.7	-2688	GREB1
peak_5033	chr16	1782008	1782974	967	33.2171	123.059	Promoter (<=1kb)	ENST00000566447.5	0	NUBP2
peak_12581	chr6	108717019	108717736	718	33.2171	123.059	Distal Intergenic	ENST00000416104.5	-33918	LINC00222
peak_2916	chr12	52151983	52152704	722	38.4269	122.864	Distal Intergenic	ENST00000640420.1	-11411	LINC00592
peak_3347	chr12	132622112	132622785	674	40.884	122.796	3' UTR	ENST00000541627.2	3166	POLE
peak_4298	chr14_KI270846v1_alt	135773	136623	851	42.1231	122.778	Exon (ENST00000632276.1/ENST00000632276.1, exon 3 of 6)	ENST00000633766.1	-249125	FAM30A
peak_11217	chr4	2418242	2419868	1627	42.1231	122.778	Promoter (<=1kb)	ENST00000382849.2	0	CFAP99
peak_81	chr1	1739036	1739921	886	35.9864	121.779	Promoter (<=1kb)	ENST00000643943.1	0	SLC35E2A
peak_3256	chr12	124369358	124370439	1082	42.6844	121.621	Intron (ENST00000405201.5/9612, intron 20 of 46)	ENST00000536195.1	-12508	NCOR2
peak_9718	chr20	63862316	63863439	1124	29.2903	121.464	Promoter (<=1kb)	ENST00000369916.5	818	ABHD16B
peak_2481	chr11	69530067	69530668	602	34.9434	120.965	Distal Intergenic	ENST00000642898.1	44456	LINC01488
peak_5739	chr16	88763270	88764122	853	30.2091	120.287	Intron (ENST00000301015.14/9780, intron 1 of 50)	ENST00000567588.1	20449	LOC339059
peak_2296	chr11	64285346	64286117	772	35.5994	120.018	Promoter (<=1kb)	ENST00000535675.5	0	GPR137
peak_7871	chr19	53982253	53983007	755	35.5994	120.018	Promoter (<=1kb)	ENST00000401179.1	0	MIR935
peak_15001	chr9	133835286	133836257	972	32.5461	119.681	Intron (ENST00000406606.7/7410, intron 3 of 26)	ENST00000298628.6	-95331	SARDH
peak_3444	chr13	33349948	33350728	781	39.9332	119.035	Promoter (<=1kb)	ENST00000567873.1	0	STARD13
peak_3924	chr14	90512156	90512910	755	27.8327	118.361	Distal Intergenic	ENST00000656418.1	54881	LINC00642
peak_426	chr1	34825470	34826087	618	38.8441	118.231	Intron (ENST00000426886.1/113444, intron 2 of 4)	ENST00000342280.5	32471	GJA4
peak_11959	chr5	139808967	139809576	610	38.8441	118.231	5' UTR	ENST00000651792.1	-12314	PSD2
peak_5596	chr16	85144091	85144811	721	36.9457	118.139	Exon (ENST00000621095.1/ENST00000621095.1, exon 1 of 1)	ENST00000612023.1	6941	LINC02139
peak_7563	chr19	35318911	35319575	665	38.7599	118.087	Promoter (<=1kb)	ENST00000598537.5	0	CD22
peak_12333	chr6	15221642	15222338	697	32.2106	117.999	Distal Intergenic	ENST00000341776.7	-23731	JARID2
peak_464	chr1	41241287	41242158	872	41.6433	117.747	Promoter (<=1kb)	ENST00000337495.9	0	SCMH1
peak_11194	chr4	1720622	1721431	810	41.6433	117.747	Promoter (<=1kb)	ENST00000651472.1	0	TACC3
peak_13406	chr7	99373920	99374895	976	29.6168	117.042	Promoter (<=1kb)	ENST00000443222.6	0	ARPC1B
peak_10052	chr21	44905558	44906163	606	41.1428	116.89	Intron (ENST00000397852.5/3689, intron 3 of 14)	ENST00000320216.10	4467	ITGB2
peak_14057	chr8	99904842	99906011	1170	29.5336	116.874	Distal Intergenic	ENST00000520468.7	-11135	COX6C
peak_774	chr1	150981675	150982366	692	21.0327	116.688	Promoter (<=1kb)	ENST00000474997.1	0	ANXA9
peak_9488	chr20	59753726	59754309	584	28.4534	116.672	Intron (ENST00000359926.7/116154, intron 3 of 12)	ENST00000395636.6	32516	PHACTR3
peak_11596	chr5	1801239	1801845	607	34.8255	116.512	Promoter (<=1kb)	ENST00000274137.10	0	NDUFS6
peak_3695	chr14	49992818	49993446	629	31.875	116.321	Promoter (<=1kb)	ENST00000658223.1	0	LINC01588
peak_7603	chr19	36572955	36573470	516	31.875	116.321	Promoter (<=1kb)	ENST00000475219.6	0	ZNF529-AS1
peak_3957	chr14	93044877	93045564	688	41.1228	115.817	Intron (ENST00000354313.7/3705, intron 3 of 10)	ENST00000553655.1	-7903	ITPK1
peak_15251	chrUn_GL000220v1	104316	110181	5866	7.58832	115.798	Promoter (1-2kb)	ENST00000611446.1	-1844	RNA5-8SN5
peak_9346	chr20	53593046	53594868	1823	7.66874	115.734	Promoter (<=1kb)	ENST00000371471.7	0	ZNF217
peak_2507	chr11	70203103	70203892	790	29.3206	115.426	Promoter (<=1kb)	ENST00000301838.5	0	FADD
peak_2580	chr11	75333701	75334349	649	36.5638	115.351	Promoter (<=1kb)	ENST00000362220.1	837	MIR326
peak_5522	chr16	73015472	73016163	692	35.3239	115.289	Exon (ENST00000624910.1/ENST00000624910.1, exon 1 of 1)	ENST00000268489.10	31965	ZFHX3
peak_4308	chr14_KI270846v1_alt	209246	209857	612	27.3025	115.224	Exon (ENST00000631539.1/ENST00000631539.1, exon 3 of 6)	ENST00000633766.1	-175891	FAM30A
peak_14071	chr8	101120611	101121124	514	27.3025	115.224	Distal Intergenic	ENST00000524369.1	5034	LOC105375674
peak_9879	chr21	15210049	15210750	702	37.079	115.189	Intron (ENST00000673983.1/ENST00000673983.1, intron 2 of 4)	ENST00000674143.1	-71400	LOC107985483
peak_1034	chr1	203089136	203090018	883	34.4386	114.766	Promoter (<=1kb)	ENST00000309502.7	-636	ADORA1
peak_6868	chr17	83066837	83068227	1391	37.9301	114.545	Distal Intergenic	ENST00000320095.12	-11382	METRNL
peak_8523	chr2	127387307	127388415	1109	38.4374	114.363	Promoter (<=1kb)	ENST00000654207.1	0	MAP3K2-DT
peak_2096	chr11	1485669	1486504	836	40.6023	113.892	Promoter (<=1kb)	ENST00000329957.7	275	MOB2
peak_15003	chr9	133863139	133863846	708	40.6023	113.892	Intron (ENST00000406606.7/7410, intron 2 of 26)	ENST00000472905.1	75455	VAV2
peak_14163	chr8	127859484	127860309	826	25.7234	113.695	Promoter (<=1kb)	ENST00000652695.1	0	PVT1
peak_13475	chr7	102004052	102004607	556	31.8461	113.158	Intron (ENST00000437600.9/1523, intron 2 of 22)	ENST00000606749.1	44662	CUX1
peak_11080	chr3	194158897	194159439	543	31.204	112.98	Distal Intergenic	ENST00000232424.4	22749	HES1
peak_11496	chr4	173168946	173170316	1371	31.204	112.98	Promoter (<=1kb)	ENST00000663396.1	0	GALNT7-DT
peak_15210	chr9	137441253	137442022	770	37.3919	112.57	Promoter (<=1kb)	ENST00000371506.7	0	ENTPD8
peak_6592	chr17	74758123	74758733	611	25.1882	112.472	Intron (ENST00000262613.10/9368, intron 1 of 5)	ENST00000413388.2	-3270	SLC9A3R1
peak_10419	chr22_KI270733v1_random	136446	137025	580	7.96087	112.328	Distal Intergenic	ENST00000616292.1	7569	RNA5-8SN4
peak_15208	chr9	137422711	137424259	1549	26.7724	112.104	Promoter (<=1kb)	ENST00000341349.6	0	NOXA1
peak_1860	chr10	119165280	119165900	621	40.0817	111.974	Promoter (<=1kb)	ENST00000355697.7	0	SFXN4
peak_2462	chr11	68946601	68947096	496	40.0817	111.974	Distal Intergenic	ENST00000544521.1	8861	IGHMBP2
peak_10360	chr22	44710668	44711593	926	40.0817	111.974	Intron (ENST00000611394.4/55615, intron 2 of 8)	ENST00000477331.5	8148	PRR5
peak_11271	chr4	6750818	6751403	586	40.0817	111.974	Distal Intergenic	ENST00000666330.1	-12105	LOC105374367
peak_9843	chr21	8986434	8988658	2225	9.67763	111.962	Promoter (<=1kb)	ENST00000581792.1	0	MIR3648-2
peak_11122	chr3	196287241	196288133	893	34.5211	111.77	Promoter (<=1kb)	ENST00000441879.5	0	PCYT1A
peak_12096	chr5	174720895	174721337	443	34.5211	111.77	Distal Intergenic	ENST00000239243.7	-3245	MSX2
peak_5631	chr16	85553114	85553995	882	30.8685	111.316	Promoter (1-2kb)	ENST00000635906.1	-1972	GSE1
peak_7559	chr19	35269232	35270207	976	30.8685	111.316	Promoter (<=1kb)	ENST00000593708.1	0	USF2
peak_13655	chr7	149497502	149498313	812	33.6647	111.29	Promoter (<=1kb)	ENST00000644635.1	0	ZNF746
peak_3225	chr12	122421861	122422449	589	37.8527	111.272	Promoter (<=1kb)	ENST00000358808.6	120	CLIP1
peak_8123	chr2	39180129	39180771	643	33.5823	111.143	Intron (ENST00000451199.5/344387, intron 2 of 3)	ENST00000451199.5	6936	CDKL4
peak_9810	chr21	8396539	8402971	6433	7.36017	111.106	Promoter (<=1kb)	ENST00000613359.1	932	RNA5-8SN3
peak_5924	chr17	4575675	4576239	565	37.0162	110.88	Distal Intergenic	ENST00000338859.8	-7760	SMTNL2
peak_15471	chrX	140503607	140504404	798	36.9359	110.742	Promoter (<=1kb)	ENST00000370536.5	665	SOX3
peak_940	chr1	180953729	180954398	670	28.4321	110.604	Promoter (<=1kb)	ENST00000415647.1	489	KIAA1614-AS1
peak_14801	chr9	123327729	123328236	508	28.9056	110.551	Distal Intergenic	ENST00000359999.7	-27934	CRB2
peak_8265	chr2	72985597	72986681	1085	26.5073	110.55	Promoter (1-2kb)	ENST00000482289.5	1667	SFXN5
peak_3261	chr12	124410432	124411041	610	39.5612	110.061	Intron (ENST00000405201.5/9612, intron 13 of 46)	ENST00000356219.7	11513	NCOR2
peak_7468	chr19	19405156	19405910	755	34.1197	110.018	Promoter (<=1kb)	ENST00000683918.1	0	GATAD2A
peak_9941	chr21	39445167	39446155	989	20.1636	109.73	Promoter (<=1kb)	ENST00000288350.8	0	LCA5L
peak_8830	chr2	222318861	222319547	687	30.5329	109.658	Promoter (<=1kb)	ENST00000589724.1	0	CT75
peak_1826	chr10	113678477	113679382	906	38.6128	109.466	Promoter (<=1kb)	ENST00000621345.4	0	CASP7
peak_2069	chr11	469922	470475	554	39.0406	108.155	Intron (ENST00000532614.5/81490, intron 2 of 3)	ENST00000530087.1	-3445	PTDSS2
peak_15384	chrX	67545163	67546733	1571	39.0406	108.155	Promoter (<=1kb)	ENST00000396043.3	0	AR
peak_15519	chrX	154490569	154491218	650	30.1974	108.004	Promoter (<=1kb)	ENST00000369649.8	0	SLC10A3
peak_9020	chr20	18058728	18059446	719	32.8908	107.834	Promoter (<=1kb)	ENST00000486776.5	0	OVOL2
peak_11074	chr3	193879454	193880339	886	27.8398	107.412	Distal Intergenic	ENST00000445168.1	-35430	LINC02038
peak_2557	chr11	73194478	73195074	597	35.514	107.259	Distal Intergenic	ENST00000393597.7	-23207	P2RY2
peak_8319	chr2	87077009	87077540	532	37.3108	107.245	Promoter (<=1kb)	ENST00000648819.1	-580	ANAPC1P2
peak_10210	chr22	20916656	20917557	902	36.1022	107.237	Promoter (<=1kb)	ENST00000354336.8	0	CRKL
peak_10325	chr22	39283521	39284140	620	36.1022	107.237	Distal Intergenic	ENST00000464182.5	29565	RPL3
peak_1297	chr10	5659809	5660683	875	29.8619	106.353	Intron (ENST00000357700.11/79754, intron 1 of 5)	ENST00000459912.5	5895	ASB13
peak_8281	chr2	74147648	74148283	636	29.8619	106.353	Promoter (<=1kb)	ENST00000655044.1	0	BOLA3-DT
peak_11825	chr5	103259103	103259833	731	29.8619	106.353	Promoter (<=1kb)	ENST00000510890.1	0	MACIR
peak_14486	chr9	33264113	33264792	680	29.8619	106.353	Promoter (<=1kb)	ENST00000634734.3	0	BAG1
peak_14856	chr9	127545194	127546090	897	29.8619	106.353	Intron (ENST00000373314.7/64855, intron 1 of 13)	ENST00000476091.1	-17973	NIBAN2
peak_34	chr1	1079329	1080649	1321	38.5201	106.253	Distal Intergenic	ENST00000464905.1	3423	C1orf159
peak_2098	chr11	1763671	1764437	767	38.5201	106.253	Promoter (<=1kb)	ENST00000636615.1	0	CTSD
peak_7132	chr19	1166751	1167505	755	38.5201	106.253	Promoter (1-2kb)	ENST00000587655.2	1641	SBNO2
peak_5068	chr16	2329521	2330187	667	32.5038	106.113	Promoter (<=1kb)	ENST00000567910.1	0	ABCA3
peak_5737	chr16	88760498	88761630	1133	28.5522	105.843	Intron (ENST00000301015.14/9780, intron 1 of 50)	ENST00000567588.1	17677	LOC339059
peak_3735	chr14	58299000	58299793	794	22.7835	105.837	Promoter (<=1kb)	ENST00000424658.5	0	ARID4A
peak_8228	chr2	66426667	66427076	410	38.2527	105.798	Exon (ENST00000454167.1/730198, exon 4 of 4)	ENST00000496248.5	-6376	MEIS1
peak_3370	chr13	19601771	19602529	759	27.4663	105.667	Distal Intergenic	ENST00000438640.1	14653	LINC00350
peak_8194	chr2	55223288	55223817	530	33.8655	105.432	Promoter (<=1kb)	ENST00000425841.1	543	CLHC1
peak_5922	chr17	4533522	4534847	1326	35.6452	105.424	Promoter (<=1kb)	ENST00000571668.5	0	SPNS2
peak_6930	chr17_KI270860v1_alt	34819	35758	940	35.6452	105.424	Distal Intergenic	ENST00000633913.1	-10685	METRNL
peak_9098	chr20	32583034	32584560	1527	35.6452	105.424	Promoter (<=1kb)	ENST00000201961.6	268	NOL4L
peak_15188	chr9	137226865	137227489	625	34.4497	105.421	Promoter (<=1kb)	ENST00000445101.4	-13	RNF224
peak_13172	chr7	36272732	36273344	613	35.5679	105.291	Intron (ENST00000242108.9/80820, intron 3 of 7)	ENST00000487069.5	-7739	EEPD1
peak_5715	chr16	88487799	88488532	734	29.5263	104.709	Intron (ENST00000319555.8/161882, intron 2 of 9)	ENST00000577370.1	18881	MIR5189
peak_5086	chr16	2744571	2745239	669	37.9995	104.359	Promoter (<=1kb)	ENST00000571305.5	0	SRRM2-AS1
peak_5197	chr16	14742100	14742829	730	37.9995	104.359	Intron (ENST00000568759.1/105376747, intron 1 of 2)	ENST00000568759.1	3348	LOC105376747
peak_14508	chr9	35664936	35665438	503	37.9995	104.359	Promoter (<=1kb)	ENST00000475323.5	0	ARHGEF39
peak_14565	chr9	75100977	75101590	614	37.9995	104.359	Intron (ENST00000346234.7/26578, intron 1 of 9)	ENST00000346234.7	12463	OSTF1
peak_15378	chrX	53686188	53686728	541	37.9995	104.359	Promoter (<=1kb)	ENST00000262854.11	0	HUWE1
peak_11889	chr5	132963341	132964056	716	27.2474	104.239	Promoter (<=1kb)	ENST00000265343.10	0	AFF4
peak_6165	chr17	40448559	40449129	571	37.1084	103.845	Intron (ENST00000269593.5/3487, intron 1 of 3)	ENST00000269593.5	5109	IGFBP4
peak_3865	chr14	75276919	75277692	774	29.7692	103.155	Promoter (1-2kb)	ENST00000554617.1	-1134	FOS
peak_2485	chr11	69639053	69639559	507	29.1908	103.071	Promoter (1-2kb)	ENST00000227507.3	-1597	CCND1
peak_5344	chr16	30786319	30787073	755	31.7299	102.686	Promoter (<=1kb)	ENST00000262525.6	132	ZNF629
peak_5196	chr16	14703050	14703584	535	37.479	102.47	Intron (ENST00000568317.1/105371095, intron 1 of 2)	ENST00000568317.1	3471	LOC105371095
peak_7249	chr19	7888275	7888941	667	36.607	101.983	Promoter (<=1kb)	ENST00000618098.4	0	LRRC8E
peak_3880	chr14	76924677	76925231	555	34.7312	101.814	Distal Intergenic	ENST00000553613.1	-34407	LINC01629
peak_15163	chr9	137111740	137112946	1207	34.7312	101.814	Promoter (<=1kb)	ENST00000470766.5	0	DPP7
peak_12946	chr7	2451738	2452697	960	35.8571	101.712	Distal Intergenic	ENST00000313156.3	13975	CHST12
peak_6012	chr17	17681303	17682176	874	34.6559	101.685	Promoter (<=1kb)	ENST00000353383.6	0	RAI1
peak_6379	chr17	59893086	59893724	639	8.63209	101.649	Promoter (<=1kb)	ENST00000472940.5	0	RPS6KB1
peak_2487	chr11	69642671	69643476	806	28.8553	101.437	Promoter (<=1kb)	ENST00000545484.1	-236	CCND1
peak_4020	chr14	100137108	100137837	730	28.8553	101.437	Promoter (<=1kb)	ENST00000553694.5	2	EVL
peak_2100	chr11	1796392	1797077	686	35.3463	100.841	Distal Intergenic	ENST00000449749.1	-18004	LOC105376517
peak_12357	chr6	20212075	20212943	869	35.3463	100.841	Promoter (<=1kb)	ENST00000449143.2	0	LOC101928573
peak_2764	chr11_KI270832v1_alt	179518	180081	564	36.9585	100.587	Promoter (1-2kb)	ENST00000633019.1	-1042	DEAF1
peak_3300	chr12	131382100	131383746	1647	36.9585	100.587	Distal Intergenic	ENST00000428272.4	34630	LINC02370
peak_8986	chr20	3068895	3069418	524	36.9585	100.587	Promoter (2-3kb)	ENST00000217386.2	-2202	OXT
peak_12434	chr6	39934103	39934608	506	36.9585	100.587	Promoter (<=1kb)	ENST00000649703.1	0	LOC102723789
peak_12442	chr6	41546685	41547299	615	36.9585	100.587	Promoter (<=1kb)	ENST00000373057.7	37	FOXP4
peak_10601	chr3	33717831	33718694	864	32.6112	100.182	Promoter (<=1kb)	ENST00000468888.6	0	CLASP2
peak_13425	chr7	100450329	100450872	544	32.6112	100.182	Distal Intergenic	ENST00000418952.1	13001	C7orf61
peak_3478	chr13	48001180	48001734	555	34.1999	99.8915	Promoter (<=1kb)	ENST00000643584.1	0	SUCLA2
peak_5519	chr16	72929285	72929833	549	20.7629	99.8615	Intron (ENST00000268489.10/463, intron 3 of 9)	ENST00000563625.1	-39451	ZFHX3
peak_3222	chr12	122078269	122078750	482	28.5198	99.81	Promoter (<=1kb)	ENST00000319080.12	-6	MLXIP
peak_4992	chr16	1153487	1154245	759	24.6518	99.8012	Promoter (<=1kb)	ENST00000565831.6	0	CACNA1H
peak_2504	chr11	70106046	70106802	757	30.956	99.2834	Promoter (1-2kb)	ENST00000531349.5	-1383	ANO1
peak_14250	chr8	142546505	142547208	704	30.956	99.2834	Distal Intergenic	ENST00000518812.1	3004	ADGRB1
peak_1299	chr10	5684713	5685595	883	30.8803	99.1484	Promoter (<=1kb)	ENST00000328090.9	0	TASOR2
peak_6790	chr17	81518674	81519571	898	33.153	99.1009	Promoter (<=1kb)	ENST00000442532.1	0	FSCN2
peak_14047	chr8	97868751	97869794	1044	23.0292	99.0129	Promoter (<=1kb)	ENST00000521689.5	0	MATN2
peak_2135	chr11	12110320	12110988	669	36.4379	98.7111	Promoter (<=1kb)	ENST00000683283.1	0	MICAL2
peak_11173	chr4	993605	994140	536	36.4379	98.7111	Promoter (<=1kb)	ENST00000622731.4	-165	SLC26A1
peak_1255	chr10	134669	136358	1690	24.3867	98.2833	Promoter (<=1kb)	ENST00000509513.6	0	ZMYND11
peak_4917	chr16	326996	327602	607	24.3867	98.2833	Intron (ENST00000461023.5/8312, intron 1 of 7)	ENST00000461023.5	18720	AXIN1
peak_6207	chr17	44911158	44911887	730	35.604	98.2788	Promoter (<=1kb)	ENST00000638304.1	0	GFAP
peak_13535	chr7	116210202	116210840	639	26.0627	97.9519	Promoter (<=1kb)	ENST00000461440.5	0	TES
peak_9991	chr21	42513382	42513956	575	26.9834	97.8398	Promoter (<=1kb)	ENST00000352133.3	0	SLC37A1
peak_12521	chr6	71288861	71289485	625	30.5691	97.5902	Promoter (<=1kb)	ENST00000370435.5	50	OGFRL1
peak_5849	chr16_KI270853v1_alt	275883	276575	693	34.391	97.2068	Intron (ENST00000633186.1/105371095, intron 1 of 2)	ENST00000633186.1	3342	LOC105371095
peak_8341	chr2	87632803	87633343	541	34.9079	97.093	Intron (ENST00000643276.1/730268, intron 3 of 17)	ENST00000582552.1	3048	MIR4435-1
peak_4364	chr15	22964277	22964770	494	35.9174	96.841	Intron (ENST00000617928.5/23191, intron 1 of 30)	ENST00000619037.1	15578	CYFIP1
peak_10392	chr22	49961011	49961785	775	35.9174	96.841	Promoter (<=1kb)	ENST00000360612.5	239	PIM3
peak_15007	chr9	133892318	133893053	736	35.9174	96.841	Intron (ENST00000406606.7/7410, intron 2 of 26)	ENST00000472905.1	46248	VAV2
peak_13481	chr7	102317058	102317724	667	31.775	96.7118	Exon (ENST00000536178.3/10603, exon 7 of 9)	ENST00000433904.1	11806	LOC107986717
peak_6308	chr17	50949962	50950521	560	24.4285	96.4847	Distal Intergenic	ENST00000506500.1	24839	SPAG9
peak_8938	chr2	240893284	240894461	1178	35.1026	96.4366	Promoter (1-2kb)	ENST00000307486.12	-1246	MAB21L4
peak_14580	chr9	81688354	81689112	759	27.7749	96.4296	Promoter (<=1kb)	ENST00000418319.5	0	TLE1
peak_13801	chr8	12951302	12951964	663	25.7666	96.3927	Promoter (<=1kb)	ENST00000528335.5	0	TRMT9B
peak_10792	chr3	123332079	123332760	682	33.9133	95.3987	3' UTR	ENST00000468683.1	-13927	ADCY5
peak_2738	chr11	129694378	129694933	556	35.3968	94.977	Distal Intergenic	ENST00000631195.1	-77109	LINC01395
peak_6164	chr17	40443160	40443993	834	35.3968	94.977	Promoter (<=1kb)	ENST00000269593.5	0	IGFBP4
peak_7224	chr19	4792066	4792672	607	35.3968	94.977	Promoter (<=1kb)	ENST00000269856.5	332	FEM1A
peak_7245	chr19	7515779	7516214	436	35.3968	94.977	Promoter (<=1kb)	ENST00000597229.2	0	ZNF358
peak_9267	chr20	49188023	49188708	686	27.5132	94.9555	Promoter (<=1kb)	ENST00000371856.7	0	STAU1
peak_9960	chr21	41507729	41508463	735	27.5132	94.9555	Promoter (<=1kb)	ENST00000679054.1	0	TMPRSS2
peak_14176	chr8	130016524	130017026	503	25.4704	94.8374	Promoter (<=1kb)	ENST00000519110.5	0	CYRIB
peak_48	chr1	1236928	1239032	2105	32.9033	94.6674	Distal Intergenic	ENST00000478606.1	4126	C1QTNF12
peak_9174	chr20	44714518	44715069	552	22.3095	94.6086	Promoter (<=1kb)	ENST00000372868.6	0	CCN5
peak_12384	chr6	33620711	33621167	457	29.7952	94.2199	Promoter (<=1kb)	ENST00000605930.3	-155	ITPR3
peak_14342	chr8	144060353	144061095	743	23.5915	93.7604	Promoter (<=1kb)	ENST00000618853.5	0	OPLAH
peak_9304	chr20	50376750	50377469	720	18.0777	93.4226	Distal Intergenic	ENST00000441214.1	-55408	LINC01271
peak_3272	chr12	124745738	124746375	638	27.1777	93.3457	Distal Intergenic	ENST00000545305.1	40118	SCARB1
peak_4929	chr16	558472	559186	715	25.1742	93.286	Promoter (1-2kb)	ENST00000409413.4	-1208	PRR35
peak_13628	chr7	140672746	140673383	638	30.9388	93.2617	Promoter (<=1kb)	ENST00000072869.9	0	ADCK2
peak_10106	chr21	45643721	45644399	679	24.6744	93.2184	Promoter (<=1kb)	ENST00000681687.1	0	PCBP3
peak_5913	chr17	3668215	3668823	609	26.5568	93.1311	Promoter (<=1kb)	ENST00000225525.4	0	TAX1BP3
peak_1813	chr10	110497328	110498110	783	32.4463	92.8948	Promoter (<=1kb)	ENST00000369583.4	0	DUSP5
peak_1708	chr10	94402442	94403761	1320	31.4081	92.0981	Promoter (<=1kb)	ENST00000225235.5	0	TBC1D12
peak_3882	chr14	76956400	76956895	496	31.4081	92.0981	Promoter (2-3kb)	ENST00000553613.1	-2743	LINC01629
peak_13471	chr7	101944616	101945414	799	29.6326	91.9562	Intron (ENST00000437600.9/1523, intron 2 of 22)	ENST00000558836.5	12273	CUX1
peak_777	chr1	151007873	151008675	803	26.8421	91.7435	Promoter (<=1kb)	ENST00000361936.9	0	MINDY1
peak_4252	chr14	105768801	105769818	1018	26.8421	91.7435	3' UTR	ENST00000579784.1	87754	MIR4539
peak_9685	chr20	63651676	63652597	922	25.2544	91.5465	Promoter (<=1kb)	ENST00000632676.1	0	STMN3
peak_13507	chr7	105639760	105640585	826	31.6584	91.5437	Intron (ENST00000419735.8/222255, intron 5 of 11)	ENST00000484475.5	-15494	ATXN7L1
peak_9320	chr20	50727293	50728062	770	8.4388	91.3242	Distal Intergenic	ENST00000371610.7	-3518	PARD6B
peak_7459	chr19	18999304	19000054	751	34.3558	91.2689	Promoter (1-2kb)	ENST00000593795.5	1620	SUGP2
peak_8557	chr2	131092793	131093578	786	31.9893	91.1287	Promoter (<=1kb)	ENST00000409185.5	0	FAM168B
peak_8548	chr2	130144751	130145277	527	23.0614	90.7709	Promoter (<=1kb)	ENST00000409943.8	0	CCDC74B
peak_9238	chr20	48157941	48158496	556	14.7414	90.6733	Distal Intergenic	ENST00000655183.1	37672	LOC105372640
peak_5263	chr16	27313564	27314315	752	28.2521	90.4675	Promoter (<=1kb)	ENST00000566117.5	0	IL4R
peak_1948	chr10	132164631	132165055	425	30.9719	90.3624	Promoter (2-3kb)	ENST00000667210.1	2848	JAKMIP3
peak_3724	chr14	55271335	55272209	875	21.5899	90.2436	Promoter (<=1kb)	ENST00000556183.1	0	FBXO34-AS1
peak_13513	chr7	106009230	106009801	572	26.5066	90.1476	Intron (ENST00000470188.5/222256, intron 7 of 14)	ENST00000468477.1	-5323	CDHR3
peak_15038	chr9	134395117	134396131	1015	26.5066	90.1476	Intron (ENST00000484822.1/6256, intron 2 of 2)	ENST00000649020.1	8995	RXRA
peak_12153	chr5	178116297	178116881	585	24.9501	89.9965	Promoter (2-3kb)	ENST00000274605.6	2765	N4BP3
peak_7705	chr19	40920890	40921701	812	33.8352	89.4241	Promoter (2-3kb)	ENST00000593298.5	-2518	CYP2B7P
peak_6892	chr17	83194992	83195815	824	22.7963	89.2829	Exon (ENST00000651869.1/101929650, exon 3 of 4)	ENST00000572850.1	-16181	LOC101929650
peak_3984	chr14	96391638	96392170	533	32.0242	89.2357	Promoter (<=1kb)	ENST00000267584.9	0	AK7
peak_10416	chr22_KI270733v1_random	127260	129753	2494	8.24516	88.6989	Promoter (<=1kb)	ENST00000616292.1	0	RNA5-8SN4
peak_1103	chr1	215425097	215425567	471	24.2857	88.6694	Distal Intergenic	ENST00000259154.9	-141737	KCTD3
peak_15253	chrUn_GL000220v1	119571	120306	736	5.52684	88.6343	Distal Intergenic	ENST00000611446.1	7546	RNA5-8SN5
peak_14842	chr9	126642860	126643537	678	26.1711	88.557	Intron (ENST00000355497.10/4010, intron 2 of 7)	ENST00000526117.6	28932	LMX1B
peak_12059	chr5	170861647	170862555	909	26.6538	88.505	Promoter (<=1kb)	ENST00000443155.5	0	RANBP17
peak_13446	chr7	101162747	101163592	846	26.6538	88.505	Promoter (1-2kb)	ENST00000445482.2	1522	VGF
peak_9323	chr20	50790599	50791127	529	7.5075	88.4949	Distal Intergenic	ENST00000358791.9	-3767	BCAS4
peak_9809	chr21	8392343	8396385	4043	7.5075	88.4949	Promoter (<=1kb)	ENST00000613359.1	0	RNA5-8SN3
peak_8979	chr20	841965	842497	533	33.2585	88.4441	Promoter (<=1kb)	ENST00000541082.2	690	FAM110A
peak_11135	chr3	197002810	197003923	1114	22.5312	87.7987	Promoter (<=1kb)	ENST00000415244.1	0	MELTF-AS1
peak_12732	chr6	166627786	166628353	568	31.0753	87.6142	Promoter (<=1kb)	ENST00000511034.1	0	RPS6KA2
peak_13587	chr7	130894097	130894616	520	31.0753	87.6142	Intron (ENST00000447430.1/100506860, intron 2 of 4)	ENST00000385015.1	-16558	MIR29B1
peak_28	chr1	1064270	1065055	786	33.3147	87.5878	Promoter (<=1kb)	ENST00000433695.1	0	LOC100288175
peak_1883	chr10	123721687	123722418	732	33.3147	87.5878	Intron (ENST00000368854.7/119587, intron 15 of 19)	ENST00000446888.1	-54252	LOC105378533
peak_2599	chr11	76660590	76661400	811	33.3147	87.5878	Exon (ENST00000260061.9/2615, exon 3 of 3)	ENST00000447519.1	3534	LOC107984360
peak_8468	chr2	111317488	111318109	622	33.3147	87.5878	Promoter (2-3kb)	ENST00000580915.2	2977	MIR4435-2
peak_2623	chr11	78259804	78260634	831	28.2474	87.548	Intron (ENST00000361507.5/9846, intron 2 of 9)	ENST00000528329.1	-27872	GAB2
peak_9565	chr20	62469891	62470608	718	23.9896	87.1421	Intron (ENST00000252997.3/140628, intron 3 of 6)	ENST00000252997.3	5387	GATA5
peak_10906	chr3	140941376	140942134	759	25.8356	86.9721	Promoter (<=1kb)	ENST00000446041.6	0	SLC25A36
peak_13688	chr7	151694728	151695319	592	25.8356	86.9721	Intron (ENST00000287878.9/51422, intron 3 of 15)	ENST00000487375.2	40859	PRKAG2
peak_3182	chr12	118103467	118104280	814	30.0994	86.9119	Promoter (<=1kb)	ENST00000359236.10	0	VSIG10
peak_7562	chr19	35317386	35317872	487	26.3076	86.9053	Promoter (1-2kb)	ENST00000598537.5	-1389	CD22
peak_927	chr1	180154491	180154888	398	29.2664	86.4372	Promoter (<=1kb)	ENST00000367602.8	0	QSOX1
peak_2424	chr11	67629354	67630219	866	22.2661	86.3225	Promoter (<=1kb)	ENST00000301490.8	0	NUDT8
peak_4210	chr14	105398023	105398558	536	20.8702	85.9236	Promoter (<=1kb)	ENST00000451127.3	0	TEX22
peak_5721	chr16	88529226	88530079	854	27.8604	85.8926	Promoter (<=1kb)	ENST00000563243.1	974	ZFPM1-AS1
peak_9037	chr20	23357710	23358198	489	27.8604	85.8926	Promoter (<=1kb)	ENST00000444981.5	0	LINC01431
peak_6788	chr17	81513723	81514388	666	30.6183	85.8682	Promoter (<=1kb)	ENST00000430912.1	0	FSCN2
peak_4615	chr15	74725845	74726743	899	22.8743	85.784	Promoter (<=1kb)	ENST00000617691.4	-309	CYP1A1
peak_1912	chr10	126387684	126388356	673	32.7941	85.7578	Promoter (<=1kb)	ENST00000368679.8	99	ADAM12
peak_2158	chr11	17769989	17770489	501	32.7941	85.7578	Promoter (1-2kb)	ENST00000639495.1	-1702	LOC107984317
peak_5169	chr16	11182971	11183814	844	32.7941	85.7578	Distal Intergenic	ENST00000572466.2	-12363	LOC107984859
peak_9202	chr20	47344978	47345773	796	9.74656	85.6778	Promoter (2-3kb)	ENST00000441977.1	2299	ZMYND8
peak_5334	chr16	30526259	30527406	1148	23.6934	85.6192	Promoter (<=1kb)	ENST00000380412.7	0	ZNF768
peak_15128	chr9	136808279	136808895	617	27.1369	85.5577	Promoter (<=1kb)	ENST00000414656.1	0	CCDC183-AS1
peak_4393	chr15	40334780	40335570	791	25.5	85.3924	Promoter (2-3kb)	ENST00000558858.1	2470	CCDC9B
peak_6252	chr17	48972244	48972764	521	25.4324	85.2651	Distal Intergenic	ENST00000357424.2	-3648	GIP
peak_2529	chr11	71500604	71501057	454	28.8484	84.7461	Promoter (2-3kb)	ENST00000527963.1	2202	NADSYN1
peak_10805	chr3	125924623	125925283	661	28.8484	84.7461	Exon (ENST00000467239.5/100125556, exon 4 of 5)	ENST00000485843.1	7993	FAM86JP
peak_8122	chr2	39124289	39124781	493	31.0474	84.6836	Promoter (<=1kb)	ENST00000451331.1	0	SOS1
peak_10078	chr21	45386222	45387153	932	20.6303	84.4946	Distal Intergenic	ENST00000651438.1	-18012	COL18A1
peak_5583	chr16	84460678	84461424	747	28.0985	84.3942	Promoter (<=1kb)	ENST00000567629.1	0	ATP2C2
peak_12954	chr7	2523534	2524669	1136	27.4735	84.2454	Promoter (<=1kb)	ENST00000493850.1	0	LFNG
peak_12387	chr6	33761960	33762496	537	30.1613	84.1277	Distal Intergenic	ENST00000506578.5	14648	LEMD2
peak_9000	chr20	4172056	4172589	534	30.0959	84.0168	Promoter (<=1kb)	ENST00000379460.6	346	SMOX
peak_11506	chr4	183444105	183444750	646	32.2736	83.9342	Promoter (<=1kb)	ENST00000302350.4	0	CDKN2AIP
peak_13131	chr7	28179379	28180058	680	32.2736	83.9342	Promoter (<=1kb)	ENST00000455963.6	-264	JAZF1-AS1
peak_928	chr1	180167640	180168406	767	25.1645	83.8182	Intron (ENST00000367602.8/5768, intron 2 of 11)	ENST00000367600.5	12743	QSOX1
peak_6023	chr17	17839987	17840767	781	25.1645	83.8182	Promoter (2-3kb)	ENST00000395757.6	-2985	SREBF1
peak_7699	chr19	40596972	40597475	504	25.1645	83.8182	Promoter (<=1kb)	ENST00000308370.11	0	LTBP4
peak_6157	chr17	40180690	40181148	459	31.5923	83.7148	Promoter (<=1kb)	ENST00000538981.1	-91	RAPGEFL1
peak_8998	chr20	4136441	4136981	541	31.5923	83.7148	Intron (ENST00000493223.1/54498, intron 1 of 1)	ENST00000621355.4	-11798	SMOX
peak_4127	chr14	104116668	104117747	1080	21.736	83.3839	Promoter (<=1kb)	ENST00000636080.1	0	MIR203B
peak_6176	chr17	41535846	41536498	653	28.4303	83.0614	Distal Intergenic	ENST00000361566.7	-7538	KRT19
peak_8313	chr2	86719190	86719739	550	30.5698	82.9204	Promoter (<=1kb)	ENST00000283632.5	-552	RMND5A
peak_6567	chr17	69326716	69327380	665	16.1445	82.897	Promoter (<=1kb)	ENST00000392676.8	0	ABCA5
peak_3805	chr14	68945746	68946327	582	27.6971	82.733	Promoter (1-2kb)	ENST00000553779.5	1221	ACTN1
peak_7667	chr19	39112323	39112810	488	27.0865	82.6044	Distal Intergenic	ENST00000602004.1	-12960	PAK4
peak_3458	chr13	40789295	40789972	678	23.1011	82.5876	Promoter (<=1kb)	ENST00000478827.1	0	SLC25A15
peak_13614	chr7	139482732	139483605	874	29.7043	82.3942	Promoter (<=1kb)	ENST00000393039.2	58	KLRG2
peak_2620	chr11	78155976	78156743	768	24.829	82.248	Intron (ENST00000662186.1/100289388, intron 2 of 2)	ENST00000528468.1	-10438	KCTD21-AS1
peak_179	chr1	7783549	7784878	1330	31.753	82.1181	Promoter (<=1kb)	ENST00000377532.8	0	PER3
peak_228	chr1	11922611	11923262	652	31.753	82.1181	Exon (ENST00000376572.8/90231, exon 2 of 3)	ENST00000616327.1	3141	KIAA2013
peak_8859	chr2	232325667	232326209	543	31.753	82.1181	Promoter (2-3kb)	ENST00000429283.2	-2299	DIS3L2
peak_9875	chr21	15005301	15005759	459	31.753	82.1181	Promoter (2-3kb)	ENST00000411932.1	-2933	NRIP1
peak_12482	chr6	44257334	44257942	609	31.753	82.1181	Promoter (<=1kb)	ENST00000393810.5	0	SLC35B2
peak_14491	chr9	33719802	33720359	558	31.753	82.1181	Exon (ENST00000449144.1/ENST00000449144.1, exon 1 of 2)	ENST00000422764.1	18057	LINC01251
peak_15352	chrX	40158181	40158654	474	31.753	82.1181	Intron (ENST00000378455.8/54880, intron 1 of 13)	ENST00000412952.1	-11552	BCOR
peak_7265	chr19	10486525	10487036	512	31.0909	81.9241	Promoter (2-3kb)	ENST00000590237.1	2399	KEAP1
peak_643	chr1	111512978	111513904	927	28.7908	81.7811	Intron (ENST00000369717.8/57413, intron 1 of 5)	ENST00000369716.9	-9345	TMIGD3
peak_5636	chr16	85602178	85603217	1040	28.7908	81.7811	Intron (ENST00000637419.1/23199, intron 2 of 2)	ENST00000405402.6	-8192	GSE1
peak_15134	chr9	136849504	136850403	900	19.0593	81.673	Promoter (<=1kb)	ENST00000463215.1	0	PHPT1
peak_2553	chr11	72821961	72822504	544	31.2118	81.1965	Promoter (<=1kb)	ENST00000537212.1	0	ATG16L2
peak_1541	chr10	69318529	69319754	1226	30.6327	81.1443	Promoter (<=1kb)	ENST00000359426.7	0	HK1
peak_11071	chr3	193870292	193871319	1028	22.8049	81.0808	Distal Intergenic	ENST00000445168.1	-26268	LINC02038
peak_5314	chr16	30064960	30065978	1019	17.1743	81.0099	Promoter (<=1kb)	ENST00000642816.3	0	ALDOA
peak_3095	chr12	97568588	97569114	527	26.6996	80.9703	Intron (ENST00000639121.1/196475, intron 11 of 13)	ENST00000384854.1	4776	MIR135A2
peak_3229	chr12	122864440	122864967	528	26.6996	80.9703	Distal Intergenic	ENST00000535012.1	4275	HIP1R
peak_5460	chr16	67893204	67893937	734	26.6996	80.9703	Promoter (<=1kb)	ENST00000291041.6	0	PSKH1
peak_5772	chr16	89003171	89003831	661	26.6996	80.9703	Distal Intergenic	ENST00000268679.9	-25964	CBFA2T3
peak_10260	chr22	28813657	28814286	630	26.6996	80.9703	Intron (ENST00000458080.1/84133, intron 1 of 3)	ENST00000422972.1	-4045	ZNRF3
peak_12244	chr6	1608767	1609625	859	26.6996	80.9703	Promoter (<=1kb)	ENST00000645831.2	-290	FOXC1
peak_6895	chr17	83207127	83207599	473	24.4934	80.6853	Intron (ENST00000652318.1/101929650, intron 2 of 3)	ENST00000572850.1	-4397	LOC101929650
peak_83	chr1	1758766	1759463	698	29.2473	80.668	Promoter (<=1kb)	ENST00000342348.9	-191	NADK
peak_12256	chr6	2903179	2903686	508	29.2473	80.668	Promoter (<=1kb)	ENST00000380698.5	0	SERPINB9
peak_185	chr1	8317896	8318484	589	31.2325	80.3085	Promoter (<=1kb)	ENST00000471889.7	0	SLC45A1
peak_4551	chr15	70016082	70016740	659	31.2325	80.3085	Distal Intergenic	ENST00000559608.1	34765	TLE3
peak_7037	chr18	32769929	32770534	606	31.2325	80.3085	Promoter (<=1kb)	ENST00000426194.1	134	LOC105372055
peak_6512	chr17	64975355	64976080	726	19.8503	80.1005	Promoter (<=1kb)	ENST00000430983.5	0	AMZ2P1
peak_6425	chr17	61401699	61402538	840	7.59473	79.7809	Promoter (1-2kb)	ENST00000477081.1	1334	TBX2
peak_15149	chr9	136984523	136985569	1047	30.1386	79.3737	Promoter (<=1kb)	ENST00000432827.1	521	LCNL1
peak_7192	chr19	3389896	3390463	568	26.3126	79.3419	Intron (ENST00000641145.1/4782, intron 2 of 10)	ENST00000588839.1	-20133	NFIC
peak_12944	chr7	2437100	2437583	484	26.3126	79.3419	Promoter (<=1kb)	ENST00000313156.3	-180	CHST12
peak_13314	chr7	74606236	74606909	674	26.3126	79.3419	Distal Intergenic	ENST00000486086.1	5276	GTF2IRD1
peak_4634	chr15	75682310	75682991	682	26.2483	79.2278	Exon (ENST00000308508.5/1464, exon 6 of 10)	ENST00000308508.5	29857	CSPG4
peak_14074	chr8	101466629	101467066	438	18.3825	79.1766	Intron (ENST00000520268.1/107986961, intron 1 of 1)	ENST00000521085.1	-25373	GRHL2
peak_14334	chr8	143973051	143973924	874	27.2542	79.1207	Promoter (<=1kb)	ENST00000356346.7	0	PLEC
peak_5409	chr16	56370711	56371360	650	28.728	78.8421	Intron (ENST00000290649.10/267, intron 10 of 13)	ENST00000563285.1	-3108	AMFR
peak_7389	chr19	16463661	16464384	724	28.728	78.8421	Intron (ENST00000602022.5/58513, intron 1 of 22)	ENST00000602151.1	7559	EPS15L1
peak_11878	chr5	132227180	132228420	1241	28.728	78.8421	Promoter (<=1kb)	ENST00000360568.8	0	P4HA2
peak_2603	chr11	76772456	76773202	747	19.6708	78.8281	Distal Intergenic	ENST00000533752.1	-9049	TSKU
peak_68	chr1	1432785	1433582	798	30.712	78.506	Promoter (<=1kb)	ENST00000454562.1	906	LINC01770
peak_5410	chr16	56425483	56425990	508	30.712	78.506	Promoter (<=1kb)	ENST00000290649.10	0	AMFR
peak_6578	chr17	73549831	73550380	550	30.712	78.506	Intron (ENST00000392650.8/54549, intron 1 of 44)	ENST00000583712.2	36219	LOC101928251
peak_11161	chr4	657362	658569	1208	30.712	78.506	Promoter (1-2kb)	ENST00000468356.3	-1149	PDE6B-AS1
peak_11296	chr4	9699022	9699628	607	30.712	78.506	Exon (ENST00000340703.5/ENST00000340703.5, exon 7 of 8)	ENST00000304374.4	-82006	DRD5
peak_13810	chr8	17922908	17923564	657	30.712	78.506	Promoter (<=1kb)	ENST00000518930.1	0	PCM1
peak_13827	chr8	22738988	22739659	672	30.712	78.506	Intron (ENST00000523627.1/107986925, intron 1 of 4)	ENST00000519624.1	-4959	LOC107986925
peak_9802	chr21	8252665	8253455	791	7.67775	78.4444	Distal Intergenic	ENST00000616483.1	3160	MIR6724-2
peak_922	chr1	179591557	179592233	677	27.9183	78.3931	Promoter (<=1kb)	ENST00000367614.5	0	TDRD5
peak_1588	chr10	73819425	73819989	565	27.9183	78.3931	Promoter (1-2kb)	ENST00000477205.2	-1643	CAMK2G
peak_15114	chr9	136665728	136666581	854	27.9183	78.3931	Promoter (<=1kb)	ENST00000492002.1	0	EGFL7
peak_12588	chr6	109455740	109456301	562	30.0879	78.3644	Promoter (<=1kb)	ENST00000358577.7	0	MICAL1
peak_13755	chr7	158556606	158557480	875	28.3425	78.1838	Intron (ENST00000389413.7/5799, intron 1 of 21)	ENST00000384905.1	-23793	MIR595
peak_2383	chr11	66727614	66728339	726	26.7061	78.1636	Promoter (<=1kb)	ENST00000533211.6	877	SPTBN2
peak_3780	chr14	65118094	65118885	792	26.4929	77.7888	Distal Intergenic	ENST00000556892.5	-15399	MAX
peak_6275	chr17	49910133	49911039	907	29.1368	77.6735	Distal Intergenic	ENST00000503410.1	-57931	DLX4
peak_2558	chr11	73217952	73218643	692	23.3181	77.537	Promoter (<=1kb)	ENST00000393597.7	0	P2RY2
peak_5396	chr16	53054610	53055319	710	28.3334	77.2356	Promoter (<=1kb)	ENST00000447540.6	0	CHD9
peak_14016	chr8	90691742	90692360	619	23.6022	77.1649	Intron (ENST00000519519.5/105375633, intron 4 of 5)	ENST00000523902.5	17196	LOC105375633
peak_187	chr1	8879084	8879536	453	28.272	77.1311	Promoter (<=1kb)	ENST00000645609.1	0	ENO1
peak_13320	chr7	74993880	74994490	611	28.272	77.1311	Intron (ENST00000616305.2/729438, intron 1 of 8)	ENST00000622472.1	-13398	CASTOR2
peak_2063	chr11	280143	280716	574	30.1914	76.7113	Promoter (1-2kb)	ENST00000527946.1	1084	NLRP6
peak_5837	chr16	90168172	90171155	2984	30.1914	76.7113	Exon (ENST00000565965.1/ENST00000565965.1, exon 1 of 3)	ENST00000566898.1	10000	LOC105376781
peak_8909	chr2	239706684	239707904	1221	30.1914	76.7113	Distal Intergenic	ENST00000407524.1	-54956	LOC150935
peak_10257	chr22	27799408	27800286	879	30.1914	76.7113	Promoter (1-2kb)	ENST00000302326.5	1470	MN1
peak_14523	chr9	37953554	37954462	909	30.1914	76.7113	Intron (ENST00000540557.1/6461, intron 5 of 11)	ENST00000496760.5	-49201	SLC25A51
peak_2693	chr11	118057699	118058363	665	21.9164	76.5976	Intron (ENST00000636151.1/100526771, intron 3 of 6)	ENST00000616579.4	-18649	TMPRSS4
peak_10420	chr22_KI270733v1_random	137167	137682	516	6.36958	76.3636	Distal Intergenic	ENST00000616292.1	8290	RNA5-8SN4
peak_4700	chr15	80694776	80695861	1086	22.2117	76.2898	Promoter (<=1kb)	ENST00000258884.5	0	ABHD17C
peak_6350	chr17	57954549	57955947	1399	18.183	76.1883	Promoter (<=1kb)	ENST00000577830.6	0	CUEDC1
peak_6864	chr17	83031870	83032658	789	20.4106	76.1299	Intron (ENST00000570947.5/146712, intron 1 of 2)	ENST00000570947.5	16124	B3GNTL1
peak_1500	chr10	48306158	48307173	1016	25.5387	76.1056	Promoter (<=1kb)	ENST00000395611.7	0	MAPK8
peak_9977	chr21	41953210	41954412	1203	25.5387	76.1056	Promoter (<=1kb)	ENST00000380486.4	0	C2CD2
peak_9324	chr20	50794550	50795704	1155	6.84117	76.0728	Promoter (<=1kb)	ENST00000358791.9	0	BCAS4
peak_1909	chr10	125895908	125896832	925	23.4869	76.0362	Promoter (<=1kb)	ENST00000415732.1	0	DHX32
peak_2324	chr11	65422060	65422801	742	23.4869	76.0362	Promoter (<=1kb)	ENST00000501122.2	0	NEAT1
peak_8793	chr2	218010043	218010644	602	23.4869	76.0362	Promoter (<=1kb)	ENST00000646520.1	0	TNS1
peak_5495	chr16	70136555	70137224	670	19.191	76.0271	Intron (ENST00000288050.9/55066, intron 10 of 18)	ENST00000562100.5	4622	PDPR
peak_3071	chr12	89707984	89708529	546	25.4762	75.996	Promoter (<=1kb)	ENST00000428670.8	309	ATP2B1
peak_8796	chr2	218322328	218323463	1136	25.4762	75.996	Promoter (<=1kb)	ENST00000258362.7	0	PNKD
peak_12713	chr6	158039531	158040102	572	28.6592	75.9404	Intron (ENST00000355585.9/8871, intron 4 of 26)	ENST00000485863.1	6041	SYNJ2
peak_4619	chr15	74789059	74789660	602	24.9065	75.8998	Promoter (<=1kb)	ENST00000581077.1	-302	MIR4513
peak_5229	chr16	21511379	21512131	753	24.9065	75.8998	Exon (ENST00000654954.1/ENST00000654954.1, exon 1 of 2)	ENST00000581433.1	-5244	MIR3680-1
peak_9206	chr20	47501607	47502384	778	5.90514	75.8627	Promoter (<=1kb)	ENST00000371998.8	0	NCOA3
peak_771	chr1	150548813	150549735	923	24.3773	75.8594	Promoter (<=1kb)	ENST00000369039.9	0	ADAMTSL4
peak_5423	chr16	58515337	58516290	954	27.8764	75.5299	Promoter (<=1kb)	ENST00000310682.6	0	SETD6
peak_1874	chr10	122112657	122113318	662	27.0459	75.0322	Promoter (<=1kb)	ENST00000493951.5	0	TACC2
peak_4913	chr16	275671	276197	527	27.0459	75.0322	Promoter (<=1kb)	ENST00000168869.12	0	RGS11
peak_8303	chr2	85602352	85603008	657	27.0459	75.0322	Promoter (<=1kb)	ENST00000491659.5	0	USP39
peak_115	chr1	3213579	3214144	566	29.6709	74.9253	Intron (ENST00000511072.5/63976, intron 2 of 15)	ENST00000512462.5	-23787	PRDM16
peak_10386	chr22	49935988	49936525	538	29.6709	74.9253	Distal Intergenic	ENST00000487969.1	12778	CRELD2
peak_2162	chr11	19241104	19241757	654	29.085	74.8348	Promoter (<=1kb)	ENST00000527884.5	0	E2F8
peak_1843	chr10	116270971	116271598	628	27.4427	74.7911	Promoter (<=1kb)	ENST00000682489.1	680	GFRA1
peak_13456	chr7	101363469	101364221	753	18.9511	74.6344	Promoter (<=1kb)	ENST00000613501.1	592	COL26A1
peak_10759	chr3	107999212	107999989	778	23.1513	74.4989	Distal Intergenic	ENST00000471694.1	54750	CD47
peak_9691	chr20	63690791	63691519	729	25.1518	74.4986	Promoter (<=1kb)	ENST00000370003.2	825	RTEL1
peak_12972	chr7	2689035	2689650	616	16.2409	74.4811	Promoter (<=1kb)	ENST00000683327.1	833	AMZ1
peak_13213	chr7	45543464	45543902	439	23.5384	74.3166	Distal Intergenic	ENST00000432715.5	-30238	ADCY1
peak_1082	chr1	206903644	206904102	459	24.8991	74.0495	3' UTR	ENST00000480741.1	5811	IL24
peak_3960	chr14	93114636	93115704	1069	27.4194	73.8317	Promoter (<=1kb)	ENST00000555495.5	0	ITPK1
peak_6607	chr17	74923365	74924187	823	27.4194	73.8317	Promoter (<=1kb)	ENST00000331427.9	-86	OTOP2
peak_7095	chr18	79393619	79394305	687	27.4194	73.8317	Promoter (1-2kb)	ENST00000253506.9	-1551	NFATC1
peak_8063	chr2	25673783	25674195	413	29.0175	73.8173	Promoter (<=1kb)	ENST00000288642.12	-136	DTNB
peak_13025	chr7	5427757	5428642	886	21.3241	73.6376	Promoter (<=1kb)	ENST00000610122.1	285	LOC100129484
peak_7228	chr19	4970707	4971268	562	29.1503	73.1468	Promoter (1-2kb)	ENST00000381759.8	1575	KDM4B
peak_11239	chr4	3484455	3485644	1190	29.1503	73.1468	Promoter (<=1kb)	ENST00000515886.5	0	DOK7
peak_7167	chr19	2061004	2061529	526	22.8158	72.9685	Distal Intergenic	ENST00000589509.5	-9760	MKNK2
peak_1683	chr10	87659448	87660110	663	24.7648	72.8977	Promoter (<=1kb)	ENST00000361175.8	0	PAPSS2
peak_5558	chr16	81275678	81276149	472	23.1923	72.7724	Intron (ENST00000563804.5/53630, intron 6 of 9)	ENST00000564552.1	36987	BCO1
peak_3830	chr14	72926531	72927100	570	24.163	72.7338	Promoter (<=1kb)	ENST00000510612.5	0	DCAF4
peak_9583	chr20	62644015	62644571	557	20.3637	72.5596	Promoter (1-2kb)	ENST00000497209.5	1495	SLCO4A1
peak_8683	chr2	176637718	176638373	656	27.7039	72.4944	Promoter (<=1kb)	ENST00000652227.1	0	LINC01117
peak_14854	chr9	127495985	127496561	577	28.6535	72.3046	3' UTR	ENST00000483302.6	8365	LRSAM1
peak_7360	chr19	15195495	15196298	804	21.0279	72.1666	Intron (ENST00000263388.7/4854, intron 2 of 32)	ENST00000601011.1	4604	NOTCH3
peak_8999	chr20	4161310	4162360	1051	26.9624	72.1412	Intron (ENST00000493223.1/54498, intron 1 of 1)	ENST00000379460.6	-9350	SMOX
peak_13588	chr7	130897928	130898430	503	26.904	72.0421	Intron (ENST00000447430.1/100506860, intron 2 of 4)	ENST00000447307.5	14746	LINC-PINT
peak_11643	chr5	21490981	21491626	646	14.0563	71.9496	Exon (ENST00000508260.5/728411, exon 5 of 9)	ENST00000652767.1	19999	GUSBP1
peak_3091	chr12	96399753	96400839	1087	26.7825	71.8351	Promoter (<=1kb)	ENST00000261211.8	0	CDK17
peak_13194	chr7	44153334	44153959	626	22.4803	71.4422	3' UTR	ENST00000395796.8	5316	GCK
peak_2076	chr11	647650	648263	614	28.6298	71.3765	Promoter (1-2kb)	ENST00000527658.1	-1054	DEAF1
peak_10354	chr22	43399689	43400392	704	28.6298	71.3765	Promoter (<=1kb)	ENST00000450750.1	0	LINC01639
peak_15096	chr9	136327289	136328708	1420	28.6298	71.3765	Promoter (<=1kb)	ENST00000616132.4	0	GPSM1
peak_1667	chr10	86535338	86535762	425	28.0821	71.337	Distal Intergenic	ENST00000298767.10	-13546	WAPL
peak_9027	chr20	20368711	20369688	978	24.3779	71.3034	Promoter (<=1kb)	ENST00000310227.3	607	INSM1
peak_14653	chr9	94030644	94031231	588	24.8873	71.295	Promoter (<=1kb)	ENST00000375360.7	0	PTPDC1
peak_4837	chr15	96353794	96354238	445	22.8461	71.2342	Promoter (<=1kb)	ENST00000558382.2	0	LOC101927263
peak_10926	chr3	146160522	146161473	952	22.8461	71.2342	Promoter (<=1kb)	ENST00000282903.10	0	PLOD2
peak_2701	chr11	118610361	118611347	987	27.3561	71.0036	Promoter (<=1kb)	ENST00000532639.3	0	PHLDB1
peak_277	chr1	17237189	17237809	621	27.2262	70.7824	Promoter (1-2kb)	ENST00000648847.1	-1823	PADI1
peak_9805	chr21	8255443	8257578	2136	6.39886	70.5459	Exon (ENST00000610460.1/ENST00000610460.1, exon 1 of 1)	ENST00000616483.1	5938	MIR6724-2
peak_213	chr1	10751052	10751566	515	26.5054	70.458	Intron (ENST00000377022.8/54897, intron 2 of 20)	ENST00000377022.8	45080	CASZ1
peak_11680	chr5	43192033	43192505	473	26.5054	70.458	Promoter (<=1kb)	ENST00000509362.5	0	NIM1K
peak_13782	chr8	8236668	8237471	804	26.5054	70.458	Promoter (<=1kb)	ENST00000590591.1	0	FAM86B3P
peak_3789	chr14	67479995	67480468	474	19.3503	70.4325	Intron (ENST00000555638.5/161145, intron 2 of 8)	ENST00000554480.6	8253	TMEM229B
peak_13595	chr7	131625694	131626142	449	27.533	70.4067	Distal Intergenic	ENST00000465001.1	-67477	PODXL
peak_3456	chr13	40664753	40666002	1250	26.448	70.3609	Promoter (<=1kb)	ENST00000655267.1	0	FOXO1
peak_6179	chr17	41793134	41793590	457	25.7372	70.048	Distal Intergenic	ENST00000437187.5	-6203	JUP
peak_13958	chr8	80171263	80171830	568	25.7372	70.048	Promoter (<=1kb)	ENST00000379096.9	0	TPD52
peak_12095	chr5	174483309	174483791	483	21.6988	69.9642	Intron (ENST00000515513.5/101928176, intron 2 of 4)	ENST00000504512.5	-19892	LINC01411
peak_3897	chr14	77400101	77400693	593	22.1448	69.9247	Intron (ENST00000380835.6/122945, intron 5 of 5)	ENST00000380835.6	22363	NOXRED1
peak_8128	chr2	42010657	42011434	778	23.9909	69.7138	Distal Intergenic	ENST00000294964.6	-36587	PKDCC
peak_12266	chr6	3226592	3227286	695	23.9909	69.7138	Promoter (<=1kb)	ENST00000681707.1	0	TUBB2B
peak_11621	chr5	10761405	10761811	407	24.4859	69.6865	Promoter (<=1kb)	ENST00000230895.11	-171	DAP
peak_2195	chr11	44300740	44301311	572	28.1093	69.6147	Intron (ENST00000652299.1/60529, intron 1 of 3)	ENST00000652299.1	8828	ALX4
peak_3550	chr13	112913447	112913914	468	28.1093	69.6147	Intron (ENST00000375608.7/23263, intron 2 of 29)	ENST00000442625.2	11252	MCF2L
peak_6900	chr17_GL383563v3_alt	2807	3453	647	28.1093	69.6147	Distal Intergenic	ENST00000633249.1	13413	LINC02887
peak_6933	chr17_KI270860v1_alt	69765	70480	716	28.1093	69.6147	Intron (ENST00000621596.2/146712, intron 4 of 12)	ENST00000634138.1	15610	B3GNTL1
peak_10316	chr22	37999282	37999883	602	28.1093	69.6147	Intron (ENST00000407936.5/5435, intron 5 of 5)	ENST00000578108.1	10488	MIR4534
peak_11167	chr4	788733	789374	642	28.1093	69.6147	Intron (ENST00000304062.11/10815, intron 3 of 3)	ENST00000506404.1	3318	CPLX1
peak_990	chr1	200302170	200302617	448	17.0877	69.4582	Intron (ENST00000636153.1/554279, intron 4 of 4)	ENST00000367355.6	71197	LINC00862
peak_5602	chr16	85288807	85289505	699	20.4356	69.2458	Intron (ENST00000637419.1/23199, intron 1 of 2)	ENST00000366314.4	5849	LINC00311
peak_11957	chr5	139746263	139746818	556	20.4356	69.2458	Promoter (<=1kb)	ENST00000666513.1	-10	PSD2-AS1
peak_11218	chr4	2468554	2469124	571	26.7486	69.0785	Promoter (<=1kb)	ENST00000504224.5	0	RNF4
peak_5761	chr16	88936086	88936723	638	19.0853	69.0229	Promoter (1-2kb)	ENST00000561980.1	1033	LOC107984871
peak_6957	chr18	2906691	2907171	481	26.0484	68.7822	Promoter (<=1kb)	ENST00000583776.1	122	EMILIN2
peak_2434	chr11	68018347	68018976	630	21.8092	68.4136	Promoter (<=1kb)	ENST00000616697.1	0	ALDH3B1
peak_12752	chr6	169723565	169724011	447	24.6674	68.2058	Promoter (<=1kb)	ENST00000366780.8	0	PHF10
peak_4387	chr15	39976319	39976835	517	22.1538	68.1748	Exon (ENST00000263791.10/440275, exon 12 of 39)	ENST00000558629.5	-14331	EIF2AK4
peak_2001	chr10	133278652	133279360	709	23.604	68.1335	Promoter (1-2kb)	ENST00000559180.1	-1784	ADAM8
peak_5102	chr16	3020820	3021418	599	22.5849	68.083	Promoter (<=1kb)	ENST00000571351.1	430	TNFRSF12A
peak_4436	chr15	50764988	50765919	932	16.816	68.0001	Promoter (<=1kb)	ENST00000261854.10	0	SPPL2A
peak_4890	chr15_KI270848v1_alt	61262	61761	500	27.5887	67.8601	Intron (ENST00000625276.2/23191, intron 1 of 21)	ENST00000625276.2	15569	CYFIP1
peak_7149	chr19	1262205	1262909	705	27.5887	67.8601	Promoter (<=1kb)	ENST00000589161.1	384	LOC107985303
peak_7170	chr19	2270497	2271442	946	27.5887	67.8601	Promoter (<=1kb)	ENST00000589361.2	0	OAZ1
peak_7943	chr2	1705281	1705978	698	27.5887	67.8601	Intron (ENST00000252804.9/7837, intron 1 of 22)	ENST00000447941.5	-12711	PXDN
peak_4333	chr14_KI270847v1_alt	229216	229681	466	20.1394	67.7943	Promoter (<=1kb)	ENST00000630564.2	153	ITPK1
peak_5483	chr16	69324462	69324947	486	26.3962	67.595	3' UTR	ENST00000566354.1	3251	VPS4A
peak_10664	chr3	50265035	50265652	618	25.5914	67.1133	Promoter (1-2kb)	ENST00000421735.1	1719	SEMA3B-AS1
peak_12394	chr6	34392186	34393117	932	25.5914	67.1133	Promoter (<=1kb)	ENST00000607016.2	0	NUDT3
peak_6372	chr17	59106250	59107210	961	6.78198	66.8081	Promoter (<=1kb)	ENST00000393066.7	0	TRIM37
peak_473	chr1	41789606	41790217	612	24.2493	66.5903	Intron (ENST00000372584.5/59269, intron 1 of 7)	ENST00000479350.1	79413	HIVEP3
peak_7652	chr19	38683554	38684032	479	24.2493	66.5903	Exon (ENST00000585999.1/ENST00000585999.1, exon 2 of 2)	ENST00000489451.1	-26801	ACTN4
peak_8385	chr2	95526365	95526885	521	23.217	66.5595	Exon (ENST00000393279.2/ENST00000393279.2, exon 2 of 2)	ENST00000445492.1	9610	LOC107985917
peak_13694	chr7	151877078	151877546	469	23.217	66.5595	Promoter (<=1kb)	ENST00000467458.2	0	PRKAG2-AS1
peak_13698	chr7	152574914	152575747	834	23.217	66.5595	Distal Intergenic	ENST00000495707.1	88257	XRCC2
peak_15398	chrX	101599345	101599927	583	23.217	66.5595	Distal Intergenic	ENST00000497931.5	17983	ARMCX6
peak_9129	chr20	36587020	36587709	690	23.6831	66.4939	Intron (ENST00000373874.6/60436, intron 2 of 2)	ENST00000558465.1	8095	TGIF2
peak_14598	chr9	86281778	86282854	1077	23.1602	66.4598	Promoter (<=1kb)	ENST00000375991.9	0	ISCA1
peak_9203	chr20	47352545	47352997	453	7.2743	66.4328	Promoter (<=1kb)	ENST00000413818.2	0	LOC101927377
peak_8554	chr2	130355495	130356617	1123	17.5118	66.3991	Promoter (<=1kb)	ENST00000347849.7	0	PTPN18
peak_10545	chr3	14412860	14413319	460	19.8432	66.3466	Intron (ENST00000610642.4/6533, intron 1 of 10)	ENST00000615188.1	10212	SLC6A6
peak_2768	chr12	174305	175077	773	27.0682	66.1127	Promoter (1-2kb)	ENST00000544511.1	-1405	IQSEC3
peak_8881	chr2	236730350	236730822	473	27.0682	66.1127	Distal Intergenic	ENST00000272928.4	160525	ACKR3
peak_2348	chr11	65780720	65781756	1037	25.9163	65.9011	Promoter (<=1kb)	ENST00000532090.3	0	AP5B1
peak_9480	chr20	59031936	59032798	863	14.9341	65.5496	Promoter (<=1kb)	ENST00000243997.8	0	ATP5F1E
peak_11339	chr4	48016370	48016990	621	25.1344	65.4517	Promoter (<=1kb)	ENST00000514170.7	0	CNGA1
peak_11867	chr5	127229186	127229755	570	25.1344	65.4517	Promoter (<=1kb)	ENST00000639283.1	0	LOC105379198
peak_1887	chr10	124056578	124057109	532	21.1382	65.4102	Intron (ENST00000346248.7/51363, intron 1 of 7)	ENST00000476765.1	-17959	CHST15
peak_9064	chr20	26207993	26208665	673	21.1382	65.4102	Promoter (<=1kb)	ENST00000669508.1	0	MIR663AHG
peak_662	chr1	113929429	113930275	847	9.99442	65.3951	Promoter (<=1kb)	ENST00000670954.1	0	HIPK1-AS1
peak_9310	chr20	50451056	50451779	724	10.9846	65.2584	Distal Intergenic	ENST00000541713.5	-58542	PTPN1
peak_10558	chr3	15292589	15293407	819	21.4615	65.1437	Intron (ENST00000383791.8/9467, intron 3 of 8)	ENST00000366391.6	-16544	SH3BP5
peak_6369	chr17	58639515	58640088	574	9.5592	65.1377	Intron (ENST00000349033.10/56155, intron 2 of 31)	ENST00000583666.2	51930	TEX14
peak_13122	chr7	27160469	27161074	606	24.4285	65.1287	Distal Intergenic	ENST00000242159.5	-3794	HOXA7
peak_2273	chr11	63614311	63614743	433	22.3043	64.9337	Promoter (<=1kb)	ENST00000323646.9	0	PLAAT3
peak_10002	chr21	43342962	43344181	1220	22.3043	64.9337	Distal Intergenic	ENST00000450205.1	-10923	LINC00322
peak_6278	chr17	49996875	49997391	517	19.5471	64.9072	Promoter (1-2kb)	ENST00000434704.2	-1651	DLX3
peak_10976	chr3	161339504	161340138	635	19.5471	64.9072	Distal Intergenic	ENST00000497137.1	31363	SPTSSB
peak_6527	chr17	66933362	66934030	669	19.4922	64.798	Distal Intergenic	ENST00000262138.4	-30677	CACNG4
peak_6349	chr17	57899732	57900324	593	16.6662	64.4543	Intron (ENST00000577830.6/404093, intron 1 of 10)	ENST00000360238.6	3065	CUEDC1
peak_1982	chr10	132764208	132765250	1043	26.5476	64.3727	Promoter (<=1kb)	ENST00000445580.1	-574	INPP5A
peak_6860	chr17	82892732	82893353	622	26.5476	64.3727	Promoter (<=1kb)	ENST00000574975.5	0	TBCD
peak_8876	chr2	235494882	235495552	671	26.5476	64.3727	Promoter (<=1kb)	ENST00000635100.1	180	AGAP1
peak_11264	chr4	6415223	6415791	569	26.5476	64.3727	Intron (ENST00000382599.9/5522, intron 1 of 8)	ENST00000515571.5	5327	PPP2R2C
peak_15450	chrX	130110325	130110899	575	26.5476	64.3727	Promoter (<=1kb)	ENST00000308167.10	0	ELF4
peak_14880	chr9	127955336	127956168	833	16.2114	64.1684	Intron (ENST00000373095.6/399665, intron 1 of 10)	ENST00000300434.3	-4614	FAM102A
peak_9827	chr21	8447355	8447892	538	5.83365	64.1096	Intron (ENST00000651813.1/107987294, intron 2 of 6)	ENST00000619471.1	7532	RNA5-8SN1
peak_12816	chr7	816470	817045	576	20.4034	64.0221	Promoter (<=1kb)	ENST00000427969.5	0	SUN1
peak_5092	chr16	2857946	2858662	717	20.8027	63.9181	Promoter (<=1kb)	ENST00000571228.1	0	PRSS22
peak_2537	chr11	71795697	71796412	716	26.2285	63.832	Exon (ENST00000346333.10/55199, exon 3 of 4)	ENST00000528685.1	8160	FAM86C1P
peak_14984	chr9	132944732	132945228	497	20.7475	63.8148	Promoter (<=1kb)	ENST00000644097.1	0	TSC1
peak_4493	chr15	63896738	63897702	965	24.624	63.708	Distal Intergenic	ENST00000558064.1	14241	DAPK2
peak_7476	chr19	19549572	19550200	629	24.624	63.708	Distal Intergenic	ENST00000588333.2	8913	CILP2
peak_14166	chr8	127870222	127870971	750	15.3202	63.5169	Intron (ENST00000667305.1/5820, intron 1 of 8)	ENST00000652695.1	10435	PVT1
peak_1714	chr10	95907436	95908187	752	23.9923	63.5036	Promoter (<=1kb)	ENST00000602648.5	0	CC2D2B
peak_7366	chr19	15379844	15380480	637	21.5094	63.4968	Promoter (<=1kb)	ENST00000598597.7	-29	AKAP8
peak_12632	chr6	134174778	134175317	540	18.025	63.4417	Promoter (<=1kb)	ENST00000474427.6	0	SGK1
peak_7666	chr19	39111530	39111975	446	22.4431	63.4336	Downstream (<=300bp)	ENST00000601531.1	12467	ACP7
peak_1681	chr10	87094546	87095661	1116	25.442	63.3604	Promoter (<=1kb)	ENST00000277865.5	0	GLUD1
peak_13220	chr7	45888467	45888975	509	22.3882	63.3374	Promoter (<=1kb)	ENST00000275525.8	0	IGFBP1
peak_1105	chr1	215567075	215567849	775	17.9721	63.3309	Promoter (<=1kb)	ENST00000259154.9	0	KCTD3
peak_1001	chr1	201353244	201353709	466	19.4733	63.0729	Distal Intergenic	ENST00000477035.1	7648	TNNT2
peak_84	chr1	1759583	1760183	601	25.5747	62.7244	Promoter (1-2kb)	ENST00000342348.9	-1008	NADK
peak_406	chr1	31938295	31938914	620	25.5747	62.7244	Promoter (<=1kb)	ENST00000647444.2	0	PTP4A2
peak_2302	chr11	64358943	64359657	715	26.0271	62.6414	Promoter (<=1kb)	ENST00000528057.5	0	RPS6KA4
peak_8915	chr2	240369302	240369803	502	26.0271	62.6414	Distal Intergenic	ENST00000264039.7	-65860	GPC1
peak_12120	chr5	176846512	176847176	665	26.0271	62.6414	Intron (ENST00000509580.2/90249, intron 1 of 15)	ENST00000513890.1	-15448	UNC5A
peak_9719	chr20	63863996	63864510	515	13.3355	62.5077	Promoter (<=1kb)	ENST00000601296.2	0	LOC112268269
peak_8238	chr2	69997465	69997996	532	20.4671	62.4334	Exon (ENST00000630283.2/151516, exon 6 of 7)	ENST00000598586.1	14220	ASPRV1
peak_12668	chr6	144284707	144285213	507	20.4671	62.4334	Promoter (<=1kb)	ENST00000433557.1	-488	UTRN
peak_1016	chr1	202108175	202108659	485	16.7921	62.3584	Distal Intergenic	ENST00000683302.1	-14227	GPR37L1
peak_9029	chr20	20712131	20712725	595	16.7921	62.3584	Promoter (<=1kb)	ENST00000202677.12	0	RALGAPA2
peak_9970	chr21	41766052	41767307	1256	16.7921	62.3584	Promoter (<=1kb)	ENST00000352483.3	0	RIPK4
peak_1634	chr10	79162716	79163260	545	24.2205	62.1532	Intron (ENST00000334512.10/57178, intron 4 of 24)	ENST00000611351.1	-38335	ZMIZ1
peak_11061	chr3	189842595	189843303	709	24.2205	62.1532	Intron (ENST00000264731.8/8626, intron 4 of 13)	ENST00000401239.1	12673	MIR944
peak_945	chr1	181126733	181127381	649	18.9547	62.0472	Distal Intergenic	ENST00000367577.7	38033	IER5
peak_3048	chr12	74871682	74872378	697	18.9547	62.0472	Distal Intergenic	ENST00000548243.1	178549	KCNC2
peak_4106	chr14	103562117	103563118	1002	18.9547	62.0472	Promoter (<=1kb)	ENST00000472726.3	0	KLC1
peak_182	chr1	8026018	8026683	666	23.5561	61.8875	Promoter (<=1kb)	ENST00000474874.5	0	ERRFI1
peak_12555	chr6	98834941	98835914	974	22.0562	61.8818	Promoter (<=1kb)	ENST00000328345.8	367	POU3F2
peak_2397	chr11	67027560	67028251	692	21.5608	61.8641	Promoter (<=1kb)	ENST00000533427.1	0	SYT12
peak_12327	chr6	14211153	14211643	491	21.5608	61.8641	Exon (ENST00000658931.1/ENST00000658931.1, exon 2 of 2)	ENST00000427276.1	73502	LINC01108
peak_6307	chr17	50948059	50948600	542	14.3741	61.8031	Exon (ENST00000512717.1/ENST00000512717.1, exon 2 of 2)	ENST00000506500.1	26760	SPAG9
peak_14142	chr8	123273890	123275218	1329	17.9142	61.5735	Promoter (<=1kb)	ENST00000622816.2	0	ZHX1-C8orf76
peak_9812	chr21	8403852	8404446	595	5.70071	61.5554	Intron (ENST00000623860.3/105379508, intron 2 of 6)	ENST00000613359.1	8245	RNA5-8SN3
peak_9621	chr20	63069703	63070154	452	19.7556	61.0903	Intron (ENST00000606208.5/63930, intron 1 of 1)	ENST00000455711.1	31692	LINC01056
peak_5817	chr16	89711443	89712269	827	16.5522	61.0229	Promoter (<=1kb)	ENST00000562866.1	0	VPS9D1-AS1
peak_9487	chr20	59750672	59751491	820	14.917	60.9744	Intron (ENST00000359926.7/116154, intron 3 of 12)	ENST00000395636.6	29462	PHACTR3
peak_108	chr1	2526030	2526597	568	25.5065	60.9204	Promoter (<=1kb)	ENST00000378466.9	0	PANK4
peak_468	chr1	41423538	41424146	609	25.5065	60.9204	Distal Intergenic	ENST00000429109.1	-47869	FOXO6-AS1
peak_2099	chr11	1772451	1773020	570	25.5065	60.9204	Distal Intergenic	ENST00000449749.1	5368	LOC105376517
peak_4194	chr14	105182263	105182909	647	25.5065	60.9204	Promoter (<=1kb)	ENST00000551024.5	-940	NUDT14
peak_5007	chr16	1287597	1288492	896	25.5065	60.9204	Exon (ENST00000561760.1/ENST00000561760.1, exon 2 of 4)	ENST00000355803.8	-20388	UBE2I
peak_6845	chr17	82390507	82391102	596	25.5065	60.9204	Promoter (2-3kb)	ENST00000578287.1	2115	OGFOD3
peak_10369	chr22	46071809	46072770	962	25.5065	60.9204	Promoter (1-2kb)	ENST00000412643.1	-1918	LOC642648
peak_15116	chr9	136693504	136694674	1171	17.4948	60.6894	Distal Intergenic	ENST00000371696.7	-6047	AGPAT2
peak_4406	chr15	40941491	40942049	559	24.3603	60.6733	Distal Intergenic	ENST00000559440.1	10611	DLL4
peak_11053	chr3	186772350	186773183	834	24.3603	60.6733	Exon (ENST00000430745.1/ENST00000430745.1, exon 1 of 1)	ENST00000441007.5	-10022	EIF4A2
peak_15151	chr9	136991869	136992530	662	20.423	60.6506	Promoter (<=1kb)	ENST00000371620.4	0	PAXX
peak_4980	chr16	1048576	1049354	779	23.7635	60.5173	Distal Intergenic	ENST00000569734.1	17882	SSTR5-AS1
peak_13408	chr7	99381596	99382105	510	23.7635	60.5173	Intron (ENST00000638617.1/10095, intron 8 of 16)	ENST00000474880.5	-3595	ARPC1B
peak_3666	chr14	37587923	37588395	473	18.1552	60.4369	Distal Intergenic	ENST00000545425.2	5867	FOXA1
peak_5319	chr16	30123083	30123575	493	21.6692	60.3379	Promoter (<=1kb)	ENST00000263025.9	0	MAPK3
peak_15027	chr9	134338005	134338680	676	21.6692	60.3379	Intron (ENST00000484822.1/6256, intron 2 of 2)	ENST00000481739.2	11550	RXRA
peak_10830	chr3	128153348	128154041	694	24.1311	60.2867	Promoter (<=1kb)	ENST00000254730.11	0	EEFSEC
peak_6263	chr17	49260185	49260733	549	16.3123	59.6958	Exon (ENST00000662937.1/124871, exon 4 of 4)	ENST00000322227.6	11946	FLJ40194
peak_9796	chr21	8235322	8236753	1432	4.63609	59.5917	Exon (ENST00000651830.1/ENST00000651830.1, exon 1 of 1)	ENST00000616483.1	-12752	MIR6724-2
peak_7271	chr19	10625255	10625976	722	17.2298	59.3219	Promoter (<=1kb)	ENST00000590857.5	0	SLC44A2
peak_13433	chr7	100605309	100605999	691	18.3624	59.2134	Promoter (<=1kb)	ENST00000472348.1	-150	PCOLCE
peak_11706	chr5	56668940	56669790	851	23.9966	59.2087	Distal Intergenic	ENST00000648716.1	-62708	C5orf67
peak_7287	chr19	11420308	11420934	627	24.986	59.2079	Promoter (<=1kb)	ENST00000393423.7	-980	RGL3
peak_11568	chr5	674126	674852	727	24.986	59.2079	Intron (ENST00000360578.7/11076, intron 2 of 3)	ENST00000360578.7	18500	TPPP
peak_6429	chr17	61409153	61409870	718	6.08274	59.067	Promoter (1-2kb)	ENST00000592009.1	1685	TBX2-AS1
peak_10415	chr22_KI270733v1_random	125596	127090	1495	6.38252	59.0416	Promoter (1-2kb)	ENST00000616292.1	-1787	RNA5-8SN4
peak_11334	chr4	40363300	40364038	739	23.8826	59.0175	Distal Intergenic	ENST00000509518.1	13713	CHRNA9
peak_6558	chr17	68291309	68292472	1164	15.3351	58.9742	Promoter (<=1kb)	ENST00000621439.5	0	ARSG
peak_4772	chr15	89450347	89450899	553	22.3446	58.9487	Distal Intergenic	ENST00000558360.1	28531	RHCG
peak_10129	chr21	46292383	46294895	2513	12.8476	58.9446	Intron (ENST00000397701.9/54059, intron 3 of 4)	ENST00000397691.1	5738	YBEY
peak_900	chr1	173476701	173477360	660	23.3065	58.8887	Promoter (<=1kb)	ENST00000660739.1	0	TNFSF4
peak_7752	chr19	45444260	45444696	437	23.3065	58.8887	Intron (ENST00000423698.6/2067, intron 1 of 8)	ENST00000592083.5	6029	ERCC1
peak_13305	chr7	73822264	73822932	669	23.3065	58.8887	Intron (ENST00000466411.1/ENST00000466411.1, intron 1 of 3)	ENST00000340958.4	-8064	CLDN4
peak_3232	chr12	123062874	123063338	465	21.2823	58.8016	Intron (ENST00000280562.9/57605, intron 1 of 24)	ENST00000541244.1	12757	PITPNM2
peak_9728	chr20	63951469	63952018	550	19.3572	58.6635	Promoter (<=1kb)	ENST00000369908.9	-343	UCKL1
peak_14877	chr9	127927933	127928499	567	23.151	58.6263	Promoter (<=1kb)	ENST00000476624.1	0	PIP5KL1
peak_5738	chr16	88761789	88762594	806	18.8256	58.4775	Intron (ENST00000301015.14/9780, intron 1 of 50)	ENST00000567588.1	18968	LOC339059
peak_14694	chr9	98118871	98119426	556	16.0725	58.3753	Promoter (<=1kb)	ENST00000375098.7	0	TRIM14
peak_14095	chr8	102864189	102864718	530	16.0237	58.2651	Promoter (<=1kb)	ENST00000659614.1	0	MAILR
peak_3815	chr14	69611512	69612321	810	19.1079	58.1896	Promoter (<=1kb)	ENST00000342745.5	0	SUSD6
peak_9287	chr20	50076549	50077108	560	19.1079	58.1896	Distal Intergenic	ENST00000420027.3	7643	UBE2V1
peak_6539	chr17	67491041	67491513	473	13.8141	58.1042	Intron (ENST00000581322.6/26207, intron 1 of 8)	ENST00000582790.2	-19456	MIR548D2
peak_3887	chr14	77027088	77028972	1885	19.4605	58.0225	Promoter (<=1kb)	ENST00000238647.5	0	IRF2BPL
peak_8112	chr2	37925067	37925746	680	19.4605	58.0225	Promoter (<=1kb)	ENST00000354545.8	0	RMDN2
peak_9936	chr21	38914620	38915073	454	16.9647	57.9628	Promoter (1-2kb)	ENST00000626259.2	-1699	LOC400867
peak_1058	chr1	204763569	204764067	499	16.169	57.8113	Distal Intergenic	ENST00000404977.6	-64584	NFASC
peak_3664	chr14	37583445	37584167	723	16.169	57.8113	Distal Intergenic	ENST00000545425.2	10095	FOXA1
peak_230	chr1	12485177	12486814	1638	24.4655	57.5037	Intron (ENST00000620676.6/55187, intron 67 of 69)	ENST00000645148.1	6628	VPS13D
peak_15113	chr9	136626379	136626908	530	20.0754	57.4859	Distal Intergenic	ENST00000628780.1	-9198	LINC01451
peak_8137	chr2	42568572	42569042	471	23.9509	57.4594	Promoter (<=1kb)	ENST00000405094.2	0	MTA3
peak_10943	chr3	150737113	150737739	627	22.9038	57.3609	Promoter (1-2kb)	ENST00000659411.1	1192	LOC101928105
peak_4575	chr15	72117408	72118210	803	20.4456	57.3141	Promoter (<=1kb)	ENST00000356056.10	0	MYO9A
peak_1633	chr10	79158339	79158940	602	20.8953	57.272	Intron (ENST00000334512.10/57178, intron 3 of 24)	ENST00000611351.1	-42655	ZMIZ1
peak_11800	chr5	83472980	83473348	369	20.8953	57.272	Promoter (1-2kb)	ENST00000502527.2	1055	VCAN
peak_1380	chr10	22583644	22584229	586	22.8495	57.2693	Intron (ENST00000376573.9/5305, intron 4 of 9)	ENST00000604912.1	7446	PIP4K2A
peak_3233	chr12	123069574	123070445	872	22.8495	57.2693	Intron (ENST00000280562.9/57605, intron 1 of 24)	ENST00000541244.1	5650	PITPNM2
peak_4640	chr15	76107941	76108435	495	22.8495	57.2693	Intron (ENST00000484722.5/123591, intron 1 of 10)	ENST00000561302.5	47956	TMEM266
peak_8974	chr20	653264	653723	460	22.8495	57.2693	Promoter (<=1kb)	ENST00000381962.4	-64	SRXN1
peak_9108	chr20	33674042	33674853	812	22.8495	57.2693	Promoter (<=1kb)	ENST00000246190.11	0	NECAB3
peak_10644	chr3	48425049	48425645	597	22.8495	57.2693	Promoter (<=1kb)	ENST00000449094.5	-438	PLXNB1
peak_6064	chr17	21213950	21214685	736	22.8	57.1857	Promoter (<=1kb)	ENST00000661579.1	0	TMEM11-DT
peak_15488	chrX	152895616	152896190	575	22.8	57.1857	Distal Intergenic	ENST00000318504.11	-18252	ZNF185
peak_6101	chr17	28725828	28726590	763	20.8442	57.1833	Promoter (<=1kb)	ENST00000292090.8	0	TLCD1
peak_7639	chr19	38298914	38299646	733	20.8442	57.1833	Intron (ENST00000587519.4/64073, intron 3 of 5)	ENST00000588605.5	-4518	C19orf33
peak_14245	chr8	142452556	142453011	456	20.8442	57.1833	Promoter (2-3kb)	ENST00000521208.5	2877	ADGRB1
peak_12257	chr6	2970815	2971897	1083	21.2746	57.0959	Promoter (<=1kb)	ENST00000380529.5	0	SERPINB6
peak_8913	chr2	240250921	240252111	1191	15.8326	57.0614	Intron (ENST00000457178.1/ENST00000457178.1, intron 1 of 2)	ENST00000391989.6	-106359	OTOS
peak_10809	chr3	126267209	126267854	646	21.7408	57.0613	Promoter (<=1kb)	ENST00000512435.1	392	LOC107986124
peak_6471	chr17	63445512	63447021	1510	12	57.0463	Promoter (<=1kb)	ENST00000360793.8	0	CYB561
peak_10997	chr3	170334715	170335243	529	22.494	56.6653	Distal Intergenic	ENST00000477216.1	-22435	SKIL
peak_10961	chr3	156812427	156812934	508	16.6996	56.6107	Promoter (1-2kb)	ENST00000473864.1	-1695	PA2G4P4
peak_4560	chr15	70384970	70385411	442	19.125	56.5684	Distal Intergenic	ENST00000559752.1	120517	LINC02205
peak_7216	chr19	4374668	4375514	847	19.125	56.5684	Intron (ENST00000269886.7/6455, intron 1 of 9)	ENST00000598230.5	4778	SH3GL1
peak_14450	chr9	4866220	4866764	545	19.125	56.5684	Intron (ENST00000445485.1/ENST00000445485.1, intron 1 of 1)	ENST00000362195.3	15923	MIR101-2
peak_5164	chr16	10594440	10595025	586	17.7701	56.4109	Distal Intergenic	ENST00000342147.4	-13808	EMP2
peak_14034	chr8	95223899	95224377	479	17.7701	56.4109	Intron (ENST00000517655.1/100616530, intron 2 of 2)	ENST00000657586.1	-7374	LINC01298
peak_4776	chr15	89665491	89666097	607	22.652	56.0958	Promoter (1-2kb)	ENST00000560330.1	1543	PLIN1
peak_13919	chr8	66542429	66542846	418	23.5689	55.9886	Distal Intergenic	ENST00000522419.1	24112	MYBL1
peak_2155	chr11	17405659	17406059	401	23.9449	55.8092	Promoter (1-2kb)	ENST00000528374.2	-1012	ABCC8
peak_4263	chr14	105914697	105915238	542	23.9449	55.8092	Promoter (2-3kb)	ENST00000630242.2	-2741	FAM30A
peak_4385	chr15	39668434	39668997	564	23.9449	55.8092	Intron (ENST00000350221.4/161835, intron 10 of 11)	ENST00000642527.1	-50191	FSIP1
peak_4409	chr15	40966055	40966627	573	23.9449	55.8092	Distal Intergenic	ENST00000487220.1	11849	CHAC1
peak_8069	chr2	26764033	26764600	568	23.9449	55.8092	Promoter (<=1kb)	ENST00000475662.5	0	CENPA
peak_11195	chr4	1763167	1764028	862	23.9449	55.8092	Distal Intergenic	ENST00000484264.1	18728	TACC3
peak_12795	chr7	414988	415581	594	23.9449	55.8092	Distal Intergenic	ENST00000659509.1	-9792	LOC116435278
peak_474	chr1	41866180	41866700	521	20.5084	55.7516	Promoter (2-3kb)	ENST00000479350.1	2930	HIVEP3
peak_826	chr1	156053749	156054261	513	20.5084	55.7516	Promoter (<=1kb)	ENST00000368309.4	0	UBQLN4
peak_3901	chr14	77965964	77966372	409	20.5084	55.7516	Distal Intergenic	ENST00000555217.1	42732	ADCK1
peak_8158	chr2	45009200	45010465	1266	20.5084	55.7516	Promoter (<=1kb)	ENST00000303077.7	0	SIX2
peak_10887	chr3	134374138	134374838	701	20.5084	55.7516	Promoter (<=1kb)	ENST00000249883.10	0	AMOTL2
peak_11204	chr4	1870444	1871082	639	20.5084	55.7516	Promoter (<=1kb)	ENST00000508803.6	-311	NSD2
peak_5245	chr16	23374766	23375300	535	15.5927	55.7516	Intron (ENST00000343070.7/6338, intron 7 of 12)	ENST00000563164.1	17992	COG7
peak_8245	chr2	70553785	70554394	610	15.5927	55.7516	Promoter (<=1kb)	ENST00000295400.11	0	TGFA
peak_9709	chr20	63830222	63830771	550	15.5927	55.7516	Promoter (<=1kb)	ENST00000302995.2	473	ZBTB46
peak_14105	chr8	106623971	106624353	383	15.5927	55.7516	Intron (ENST00000517566.7/55074, intron 3 of 16)	ENST00000497705.5	5845	OXR1
peak_5691	chr16	87860527	87861055	529	19.5774	55.7497	Promoter (2-3kb)	ENST00000565644.5	2584	SLC7A5
peak_9231	chr20	47982846	47983314	469	9.84453	55.7393	Promoter (<=1kb)	ENST00000425385.1	-90	LINC01523
peak_12411	chr6	36118334	36118812	479	22.9273	55.7328	Distal Intergenic	ENST00000476951.5	-8997	MAPK13
peak_8964	chr2	241742682	241743278	597	22.3925	55.6589	Promoter (<=1kb)	ENST00000417686.1	121	D2HGDH
peak_5890	chr17	1945801	1946443	643	22.344	55.5772	Intron (ENST00000331238.7/146760, intron 1 of 1)	ENST00000573994.1	54151	RPA1
peak_14546	chr9	66269724	66270438	715	22.344	55.5772	Distal Intergenic	ENST00000661307.1	-90250	ANKRD20A3P
peak_12302	chr6	10383449	10383875	427	21.8112	55.5048	Distal Intergenic	ENST00000645232.1	-20627	TFAP2A-AS2
peak_13640	chr7	144354875	144355465	591	21.3227	55.5023	Promoter (<=1kb)	ENST00000487102.5	0	OR2A1-AS1
peak_3847	chr14	73786742	73787568	827	12.863	55.5021	Promoter (<=1kb)	ENST00000668116.1	0	LOC100506476
peak_9495	chr20	60062772	60063470	699	16.9224	55.499	Intron (ENST00000660831.1/284756, intron 1 of 2)	ENST00000647608.1	6821	LINC02910
peak_11661	chr5	34182477	34183175	699	17.6319	55.3344	Exon (ENST00000514048.5/114899, exon 2 of 6)	ENST00000514048.5	6339	C1QTNF3
peak_215	chr1	10793730	10794333	604	18.7895	55.122	Promoter (2-3kb)	ENST00000377022.8	2313	CASZ1
peak_5565	chr16	81779043	81779748	706	18.7895	55.122	Promoter (<=1kb)	ENST00000564138.6	0	PLCG2
peak_5816	chr16	89700783	89701709	927	18.7895	55.122	Promoter (<=1kb)	ENST00000289805.10	0	SPATA2L
peak_1009	chr1	202023038	202023466	429	18.7397	55.0293	Distal Intergenic	ENST00000475698.1	9260	ELF3
peak_9682	chr20	63617412	63617910	499	20.974	54.8991	Promoter (1-2kb)	ENST00000266068.5	1966	GMEB2
peak_6537	chr17	67467429	67468010	582	17.6476	54.5609	Intron (ENST00000581322.6/26207, intron 1 of 8)	ENST00000384955.2	-3479	MIR548AA2
peak_9959	chr21	41316462	41316986	525	22.1897	54.4847	Promoter (<=1kb)	ENST00000357985.7	0	FAM3B
peak_10307	chr22	37197661	37198167	507	23.0674	54.3277	Promoter (<=1kb)	ENST00000467564.5	0	C1QTNF6
peak_7325	chr19	13747705	13748164	460	20.1214	54.2384	Promoter (<=1kb)	ENST00000593174.5	0	YJU2B
peak_8604	chr2	149422857	149423337	481	20.1214	54.2384	Intron (ENST00000409381.5/130574, intron 1 of 4)	ENST00000392854.4	55145	LYPD6
peak_12820	chr7	882359	882804	446	20.1214	54.2384	Promoter (<=1kb)	ENST00000407192.5	-739	GET4
peak_6427	chr17	61404151	61406054	1904	6.61549	54.1734	3' UTR	ENST00000477081.1	3786	TBX2
peak_7479	chr19	19628590	19629106	517	20.0722	54.1522	Promoter (<=1kb)	ENST00000542587.5	0	LPAR2
peak_13638	chr7	144195576	144196045	470	20.0722	54.1522	Promoter (<=1kb)	ENST00000663681.1	0	ARHGEF35-AS1
peak_210	chr1	10704584	10705156	573	23.4244	54.1259	Promoter (<=1kb)	ENST00000472814.1	419	CASZ1
peak_2428	chr11	67796627	67797141	515	23.4244	54.1259	Promoter (<=1kb)	ENST00000528089.1	528	FAM86C2P
peak_5431	chr16	66924822	66925556	735	23.4244	54.1259	Promoter (<=1kb)	ENST00000420652.5	0	RRAD
peak_6089	chr17	28251170	28251608	439	23.4244	54.1259	Distal Intergenic	ENST00000583761.1	3726	PPY2P
peak_8505	chr2	120313769	120314326	558	23.4244	54.1259	Distal Intergenic	ENST00000295228.4	-31810	INHBB
peak_9111	chr20	33811021	33811519	499	23.4244	54.1259	Promoter (<=1kb)	ENST00000443171.6	0	ZNF341-AS1
peak_11145	chr3	198219640	198221725	2086	23.4244	54.1259	Exon (ENST00000634862.1/728262, exon 15 of 15)	ENST00000615155.2	38885	FAM157A
peak_10024	chr21	44195990	44196942	953	22.4497	54.1043	Promoter (1-2kb)	ENST00000645813.1	-1652	LOC105377139
peak_1350	chr10	12872606	12873122	517	21.9355	54.0569	Distal Intergenic	ENST00000649832.1	-4337	LOC105376418
peak_7933	chr1_KI270762v1_alt	77196	77721	526	21.9355	54.0569	Promoter (<=1kb)	ENST00000625859.1	0	PANK4
peak_7988	chr2	10432368	10433158	791	21.9355	54.0569	Distal Intergenic	ENST00000422133.1	12347	HPCAL1
peak_8865	chr2	232442471	232443200	730	21.9355	54.0569	Intron (ENST00000509197.1/ENST00000509197.1, intron 1 of 4)	ENST00000457560.1	-12925	ALPI
peak_353	chr1	25756948	25757620	673	21.375	53.9305	Intron (ENST00000374332.9/57134, intron 5 of 11)	ENST00000496532.5	-14449	MAN1C1
peak_3250	chr12	123972035	123974025	1991	21.375	53.9305	Promoter (<=1kb)	ENST00000540009.1	0	ZNF664-RFLNA
peak_9347	chr20	53607952	53608859	908	6.16958	53.8943	Promoter (<=1kb)	ENST00000444112.1	0	LOC105372672
peak_8033	chr2	20113897	20114428	532	23.2618	53.8544	Distal Intergenic	ENST00000452342.2	61763	LAPTM4A-DT
peak_14127	chr8	119208157	119208795	639	17.1295	53.5427	Promoter (<=1kb)	ENST00000614891.5	0	MAL2
peak_12963	chr7	2622272	2622767	496	23.0251	53.4537	Distal Intergenic	ENST00000258796.12	-9219	TTYH3
peak_14905	chr9	128818472	128819370	899	15.5682	53.4068	Promoter (<=1kb)	ENST00000372642.5	0	ENDOG
peak_6437	chr17	61456062	61457317	1256	7.11803	53.3584	Promoter (<=1kb)	ENST00000240335.1	0	TBX4
peak_10421	chr22_KI270733v1_random	137918	138476	559	5.26263	53.2839	Distal Intergenic	ENST00000616292.1	9041	RNA5-8SN4
peak_286	chr1	17529360	17530138	779	22.9086	53.2562	Distal Intergenic	ENST00000361221.8	-9560	ARHGEF10L
peak_13263	chr7	56370257	56373153	2897	11.6118	53.1733	Distal Intergenic	ENST00000422212.1	59549	LOC650226
peak_1366	chr10	19232258	19232841	584	21.4028	53.1524	Intron (ENST00000454679.7/340895, intron 18 of 39)	ENST00000377266.7	28408	MALRD1
peak_12906	chr7	1713800	1714251	452	19.3304	52.8361	Intron (ENST00000424383.4/392617, intron 2 of 2)	ENST00000561626.3	4638	ELFN1
peak_4782	chr15	89827818	89828837	1020	19.7345	52.7345	Distal Intergenic	ENST00000558926.1	9117	AP3S2
peak_7320	chr19	13155476	13155909	434	19.7345	52.7345	Distal Intergenic	ENST00000587885.1	5061	IER2
peak_12975	chr7	2811041	2811534	494	19.7345	52.7345	Intron (ENST00000275364.8/2768, intron 1 of 3)	ENST00000447791.1	3724	GNA12
peak_14511	chr9	35748902	35749471	570	19.7345	52.7345	Promoter (<=1kb)	ENST00000378103.7	0	GBA2
peak_624	chr1	109240054	109240497	444	19.6862	52.6501	Distal Intergenic	ENST00000468588.1	3823	SARS1
peak_6343	chr17	57834067	57834599	533	14.2397	52.6216	Exon (ENST00000581805.5/ENST00000581805.5, exon 1 of 3)	ENST00000579768.1	15398	MRPS23
peak_3917	chr14	89417183	89417752	570	15.9044	52.5943	Promoter (<=1kb)	ENST00000557258.6	0	FOXN3
peak_12499	chr6	53464826	53465405	580	20.0704	52.504	Distal Intergenic	ENST00000515580.1	35945	GCLC
peak_10085	chr21	45431117	45431546	430	21.972	52.482	Intron (ENST00000651438.1/80781, intron 2 of 41)	ENST00000485206.1	-6047	COL18A1-AS1
peak_13547	chr7	121328496	121329063	568	21.972	52.482	Promoter (<=1kb)	ENST00000222462.3	0	WNT16
peak_9	chr1	491990	492659	670	22.9038	52.4518	Promoter (2-3kb)	ENST00000642074.1	2709	LOC100132287
peak_281	chr1	17314633	17315219	587	22.9038	52.4518	Intron (ENST00000375453.5/23569, intron 1 of 3)	ENST00000375448.4	6436	PADI4
peak_1742	chr10	98314391	98314936	546	22.9038	52.4518	Distal Intergenic	ENST00000260702.4	-46197	LOXL4
peak_1953	chr10	132395788	132397030	1243	22.9038	52.4518	Promoter (<=1kb)	ENST00000631148.2	-138	PWWP2B
peak_4930	chr16	564905	565532	628	22.9038	52.4518	Promoter (1-2kb)	ENST00000293874.2	-1463	PIGQ
peak_6681	chr17	77286139	77287484	1346	22.9038	52.4518	Promoter (<=1kb)	ENST00000590576.5	0	SEPTIN9
peak_10371	chr22	46377393	46378041	649	22.9038	52.4518	Promoter (<=1kb)	ENST00000468025.1	0	CELSR1
peak_10654	chr3	49021579	49022333	755	22.9038	52.4518	Promoter (<=1kb)	ENST00000451378.2	0	NDUFAF3
peak_14864	chr9	127754508	127755272	765	21.432	52.3857	Promoter (<=1kb)	ENST00000414380.1	0	SH2D3C
peak_3884	chr14	76980412	76980822	411	20.9387	52.3646	Intron (ENST00000647580.1/ENST00000647580.1, intron 1 of 1)	ENST00000553613.1	20774	LINC01629
peak_6996	chr18	13425768	13426254	487	18.1184	52.2522	Promoter (1-2kb)	ENST00000588672.1	1226	LDLRAD4-AS1
peak_5653	chr16	86193499	86194186	688	16.8342	52.1689	Promoter (1-2kb)	ENST00000669926.1	-1768	LINC01082
peak_3011	chr12	64824510	64825122	613	16.0142	52.0583	Promoter (<=1kb)	ENST00000539867.6	0	TBC1D30
peak_9351	chr20	53661805	53662217	413	5.44233	52.0516	Distal Intergenic	ENST00000540425.1	-51898	ZNF217
peak_13264	chr7	56373236	56375045	1810	11.459	52.0475	Distal Intergenic	ENST00000422212.1	57657	LOC650226
peak_5776	chr16	89048355	89049273	919	21.1444	51.8978	Intron (ENST00000537498.1/ENST00000537498.1, intron 1 of 1)	ENST00000537895.5	-39102	ACSF3
peak_2477	chr11	69494138	69494696	559	18.3461	51.8681	Exon (ENST00000642898.1/101928292, exon 7 of 7)	ENST00000642898.1	8527	LINC01488
peak_9350	chr20	53660088	53660505	418	5.26175	51.8054	Distal Intergenic	ENST00000540425.1	-50181	ZNF217
peak_4568	chr15	71096564	71097107	544	18.6415	51.5994	Promoter (<=1kb)	ENST00000355327.7	0	THSD4
peak_9828	chr21	8448062	8448629	568	5.1408	51.3171	Intron (ENST00000651813.1/107987294, intron 2 of 6)	ENST00000619471.1	8239	RNA5-8SN1
peak_5234	chr16	22297401	22298009	609	15.6393	51.2696	Promoter (<=1kb)	ENST00000299853.10	0	POLR3E
peak_5317	chr16	30091756	30092194	439	15.6393	51.2696	Promoter (<=1kb)	ENST00000395224.7	0	TBX6
peak_12652	chr6	138582347	138583037	691	15.6393	51.2696	Intron (ENST00000491526.6/57224, intron 1 of 3)	ENST00000427025.6	-9807	NHSL1
peak_1757	chr10	100829173	100829646	474	19.3475	51.2396	3' UTR	ENST00000554172.2	80323	PAX2
peak_4231	chr14	105589211	105589876	666	19.3475	51.2396	Distal Intergenic	ENST00000616769.1	-31240	MIR8071-1
peak_10810	chr3	126389018	126389506	489	19.3475	51.2396	Distal Intergenic	ENST00000511287.5	4891	CFAP100-DT
peak_14796	chr9	122092456	122093472	1017	19.3475	51.2396	Promoter (<=1kb)	ENST00000321582.11	0	TTLL11
peak_3862	chr14	75254974	75255386	413	16.354	51.2059	Intron (ENST00000553510.1/ENST00000553510.1, intron 1 of 1)	ENST00000554617.1	-23440	FOS
peak_2551	chr11	72786224	72786896	673	20.6819	51.1102	Promoter (<=1kb)	ENST00000542989.5	-257	STARD10
peak_14348	chr8	144103552	144105107	1556	16.5854	50.8902	Promoter (<=1kb)	ENST00000398712.7	0	SHARPIN
peak_4383	chr15	38593358	38593924	567	21.0215	50.8774	Distal Intergenic	ENST00000561180.5	-27783	RASGRP1
peak_8936	chr2	240857187	240857648	462	21.0215	50.8774	Distal Intergenic	ENST00000307503.4	-11176	AGXT
peak_10663	chr3	50259962	50260493	532	21.0215	50.8774	Exon (ENST00000439898.1/ENST00000439898.1, exon 1 of 2)	ENST00000492383.1	3679	GNAI2
peak_12710	chr6	157822539	157823022	484	21.0215	50.8774	Promoter (<=1kb)	ENST00000680863.1	-139	SNX9
peak_2275	chr11	63763144	63763930	787	21.4944	50.8727	Promoter (2-3kb)	ENST00000445014.3	2022	ZFTA
peak_14201	chr8	141058084	141058466	383	21.4944	50.8727	Promoter (<=1kb)	ENST00000522882.1	-866	LOC105375784
peak_739	chr1	146396241	146396726	486	19.5908	50.8569	Intron (ENST00000643391.1/102724364, intron 1 of 4)	ENST00000643391.1	4921	SEC22B4P
peak_9423	chr20	57265801	57267131	1331	4.68959	50.8336	Promoter (<=1kb)	ENST00000395863.8	0	BMP7
peak_7457	chr19	18895053	18896139	1087	17.7829	50.8263	Promoter (<=1kb)	ENST00000429504.6	0	CERS1
peak_7535	chr19	33629456	33629967	512	17.7829	50.8263	Intron (ENST00000650847.1/64377, intron 1 of 4)	ENST00000604556.1	7472	CHST8
peak_9091	chr20	32040717	32041165	449	17.7829	50.8263	Distal Intergenic	ENST00000375862.7	-11032	HCK
peak_1093	chr1	212138491	212139040	550	22.3833	50.7882	Distal Intergenic	ENST00000496442.1	37845	DTL
peak_1965	chr10	132469092	132469605	514	22.3833	50.7882	Distal Intergenic	ENST00000392630.7	23903	LINC02870
peak_4987	chr16	1101486	1102085	600	22.3833	50.7882	Intron (ENST00000564813.3/ENST00000564813.3, intron 3 of 3)	ENST00000328449.6	-5242	C1QTNF8
peak_10097	chr21	45533535	45534303	769	22.3833	50.7882	Promoter (<=1kb)	ENST00000485649.3	403	SLC19A1
peak_10299	chr22	36465215	36466161	947	22.3833	50.7882	Distal Intergenic	ENST00000403313.5	15179	TXN2
peak_11580	chr5	1099180	1099651	472	22.3833	50.7882	Intron (ENST00000264930.10/10723, intron 1 of 23)	ENST00000634447.1	-5605	SLC12A7
peak_14455	chr9	5832417	5833175	759	22.3833	50.7882	Promoter (<=1kb)	ENST00000462592.5	0	ERMP1
peak_15056	chr9	135366572	135367034	463	22.3833	50.7882	Distal Intergenic	ENST00000623103.1	23323	LINC02907
peak_15327	chrX	19990382	19991400	1019	22.3833	50.7882	Distal Intergenic	ENST00000379682.8	-20084	BCLAF3
peak_15513	chrX	154419767	154420304	538	22.3833	50.7882	Promoter (<=1kb)	ENST00000498029.1	0	TAFAZZIN
peak_10960	chr3	156674053	156674624	572	18.283	50.149	Promoter (<=1kb)	ENST00000295924.12	0	TIPARP
peak_5178	chr16	11612241	11612771	531	16.9431	50.0283	Intron (ENST00000576036.5/9516, intron 1 of 3)	ENST00000571627.5	-13741	LITAF
peak_5623	chr16	85475149	85475688	540	15.3742	49.9539	Intron (ENST00000637419.1/23199, intron 2 of 2)	ENST00000635906.1	-80279	GSE1
peak_3035	chr12	68932893	68933369	477	18.5869	49.8941	Promoter (<=1kb)	ENST00000551568.6	0	CPM
peak_7221	chr19	4706698	4707274	577	18.9606	49.7536	Promoter (2-3kb)	ENST00000599163.5	-2547	DPP9
peak_12087	chr5	173590881	173591377	497	18.9606	49.7536	Distal Intergenic	ENST00000659572.1	11195	LOC285593
peak_12643	chr6	136922201	136923023	823	18.9606	49.7536	Promoter (<=1kb)	ENST00000331858.5	0	SLC35D3
peak_3169	chr12	116390301	116391003	703	18.9142	49.6725	Distal Intergenic	ENST00000582069.1	37315	MIR4472-2
peak_10975	chr3	161272603	161273013	411	16.2892	49.5303	Distal Intergenic	ENST00000478160.1	47673	NMD3
peak_6436	chr17	61454247	61455706	1460	6.72834	49.5059	Promoter (<=1kb)	ENST00000240335.1	-740	TBX4
peak_8779	chr2	215982488	215982974	487	19.2676	49.4881	Intron (ENST00000263268.11/55686, intron 2 of 4)	ENST00000263268.11	30577	MREG
peak_6382	chr17	60015924	60016548	625	12.4208	49.4591	Promoter (<=1kb)	ENST00000590047.1	950	TBC1D3P1-DHX40P1
peak_2335	chr11	65575743	65576393	651	17.4474	49.4098	Promoter (<=1kb)	ENST00000533237.5	0	EHBP1L1
peak_5828	chr16	89923134	89923804	671	17.4474	49.4098	Promoter (<=1kb)	ENST00000553656.5	0	TUBB3
peak_2973	chr12	56189092	56189847	756	19.6503	49.3477	Promoter (<=1kb)	ENST00000550164.6	0	SMARCC2
peak_4402	chr15	40763781	40764317	537	19.6503	49.3477	Promoter (<=1kb)	ENST00000260447.6	0	GCHFR
peak_6435	chr17	61451434	61452884	1451	6.2407	49.3145	Promoter (<=1kb)	ENST00000589003.5	0	TBX4
peak_4154	chr14	104774120	104775094	975	20.5645	49.3043	Promoter (<=1kb)	ENST00000553506.5	0	AKT1
peak_6731	chr17	79942279	79943047	769	20.5645	49.3043	Intron (ENST00000310924.7/125058, intron 10 of 11)	ENST00000572862.5	7781	TBC1D16
peak_14865	chr9	127758788	127759228	441	20.5645	49.3043	Promoter (2-3kb)	ENST00000464239.5	2960	SH2D3C
peak_3595	chr14	21098287	21098878	592	20.0663	49.2591	Promoter (<=1kb)	ENST00000360947.8	0	ZNF219
peak_8240	chr2	70141925	70142652	728	20.0663	49.2591	Distal Intergenic	ENST00000414141.1	-16608	LINC01816
peak_11945	chr5	139644090	139644511	422	20.52	49.2299	Promoter (2-3kb)	ENST00000502295.1	-2788	CXXC5
peak_309	chr1	21241603	21242116	514	21.8628	49.1326	Intron (ENST00000415912.6/1889, intron 10 of 18)	ENST00000470394.1	-3253	ECE1
peak_387	chr1	30302743	30303597	855	21.8628	49.1326	Distal Intergenic	ENST00000445180.2	-265131	LINC01648
peak_2090	chr11	1254195	1254643	449	21.8628	49.1326	Promoter (1-2kb)	ENST00000619480.1	-1962	MIR6744
peak_3563	chr13	113325562	113326128	567	21.8628	49.1326	Exon (ENST00000375431.9/79774, exon 6 of 8)	ENST00000471046.1	3795	LAMP1
peak_6200	chr17	44210450	44211032	583	21.8628	49.1326	Promoter (<=1kb)	ENST00000529373.1	0	UBTF
peak_6819	chr17	82048426	82049104	679	21.8628	49.1326	Promoter (1-2kb)	ENST00000580793.5	1410	RFNG
peak_7104	chr19	198122	200578	2457	21.8628	49.1326	Promoter (1-2kb)	ENST00000631988.1	1580	LINC01002
peak_8852	chr2	231514375	231514829	455	21.8628	49.1326	Promoter (<=1kb)	ENST00000668648.1	-9	LINC00471
peak_10623	chr3	43286225	43286675	451	21.8628	49.1326	Promoter (<=1kb)	ENST00000454177.5	0	SNRK
peak_11448	chr4	138910694	138911249	556	21.8628	49.1326	Intron (ENST00000511951.1/105377448, intron 2 of 2)	ENST00000507038.1	26732	LOC105377448
peak_12727	chr6	166381803	166382457	655	21.8628	49.1326	Promoter (<=1kb)	ENST00000475708.1	414	MPC1
peak_13572	chr7	128891473	128891868	396	21.8628	49.1326	Exon (ENST00000610776.4/375616, exon 17 of 40)	ENST00000679229.1	-10495	KCP
peak_1104	chr1	215482003	215482558	556	17.6538	49.0058	Distal Intergenic	ENST00000259154.9	-84746	KCTD3
peak_10424	chr22_KI270733v1_random	141322	142937	1616	4.50621	48.9544	Distal Intergenic	ENST00000616292.1	12445	RNA5-8SN4
peak_9811	chr21	8403162	8403684	523	5.18065	48.8288	Intron (ENST00000623860.3/105379508, intron 2 of 6)	ENST00000613359.1	7555	RNA5-8SN3
peak_13727	chr7	156893033	156893639	607	20.1545	48.6114	Promoter (<=1kb)	ENST00000353442.10	0	LMBR1
peak_9321	chr20	50730813	50732095	1283	5.30979	48.5727	Promoter (<=1kb)	ENST00000371610.7	0	PARD6B
peak_6458	chr17	62627553	62628669	1117	9.95691	48.3737	Promoter (<=1kb)	ENST00000303375.10	0	MRC2
peak_4617	chr15	74770943	74771362	420	18.5736	48.276	Distal Intergenic	ENST00000220003.14	-10718	CSK
peak_7529	chr19	33302084	33303477	1394	18.5736	48.276	Promoter (<=1kb)	ENST00000498907.3	0	CEBPA
peak_7937	chr2	263827	264770	944	18.5736	48.276	Promoter (<=1kb)	ENST00000403712.6	0	SH3YL1
peak_11855	chr5	122849198	122849619	422	18.5736	48.276	Intron (ENST00000513613.5/28966, intron 1 of 4)	ENST00000511545.5	3535	SNX24
peak_13227	chr7	47475208	47476127	920	18.5736	48.276	Intron (ENST00000311160.14/64759, intron 4 of 30)	ENST00000415929.5	5158	TNS3
peak_11949	chr5	139655635	139656164	530	18.5282	48.1966	Intron (ENST00000502295.1/51523, intron 1 of 1)	ENST00000509238.1	-3391	CXXC5
peak_11950	chr5	139658144	139658784	641	18.5282	48.1966	Promoter (<=1kb)	ENST00000509238.1	-771	CXXC5
peak_9060	chr20	25623568	25624076	509	15.993	48.178	Promoter (<=1kb)	ENST00000414393.5	0	ZNF337-AS1
peak_3202	chr12	121209854	121210608	755	17.1119	48.003	Promoter (<=1kb)	ENST00000543171.5	0	P2RX4
peak_13828	chr8	22743756	22744141	386	17.1119	48.003	Promoter (<=1kb)	ENST00000519624.1	-477	LOC107986925
peak_10048	chr21	44870161	44870686	526	18.8662	47.9942	Promoter (2-3kb)	ENST00000494690.5	2346	PTTG1IP
peak_2811	chr12	12266731	12267453	723	17.0665	47.9192	Promoter (<=1kb)	ENST00000261349.9	0	LRP6
peak_5629	chr16	85524380	85525394	1015	17.0665	47.9192	Intron (ENST00000637419.1/23199, intron 2 of 2)	ENST00000635906.1	-30573	GSE1
peak_12308	chr6	11043933	11044792	860	20.6371	47.8462	Promoter (<=1kb)	ENST00000607275.6	0	ELOVL2-AS1
peak_4596	chr15	73796461	73796920	460	19.2322	47.8324	Distal Intergenic	ENST00000562031.2	28247	INSYN1-AS1
peak_12649	chr6	138403284	138403751	468	19.2322	47.8324	Promoter (<=1kb)	ENST00000448741.5	0	HEBP2
peak_312	chr1	21268349	21268916	568	21.0616	47.7817	Intron (ENST00000415912.6/1889, intron 4 of 18)	ENST00000357071.8	10633	ECE1
peak_400	chr1	31412813	31413828	1016	21.0616	47.7817	Promoter (<=1kb)	ENST00000373709.8	0	SERINC2
peak_1803	chr10	103931266	103932059	794	21.0616	47.7817	Distal Intergenic	ENST00000224950.8	-13082	STN1
peak_11253	chr4	4575158	4575795	638	20.1075	47.7393	Intron (ENST00000664571.1/100507266, intron 2 of 4)	ENST00000514763.1	32740	STX18-AS1
peak_1014	chr1	202106281	202106802	522	13.6982	47.7343	Distal Intergenic	ENST00000683302.1	-16084	GPR37L1
peak_7698	chr19	40480110	40480588	479	19.6301	47.7208	Intron (ENST00000595535.5/57731, intron 2 of 26)	ENST00000338932.7	12891	SPTBN4
peak_8524	chr2	127407926	127408527	602	19.6301	47.7208	Exon (ENST00000657275.1/ENST00000657275.1, exon 1 of 2)	ENST00000474030.5	-9900	PROC
peak_8899	chr2	237690993	237691595	603	19.6301	47.7208	Promoter (<=1kb)	ENST00000289175.10	-550	LRRFIP1
peak_5221	chr16	20900696	20901222	527	18.2481	47.7043	Promoter (<=1kb)	ENST00000219168.8	0	LYRM1
peak_4670	chr15	78149244	78149908	665	16.1263	47.6761	Promoter (<=1kb)	ENST00000558933.5	0	IDH3A
peak_14607	chr9	88529963	88530411	449	20.064	47.6668	Distal Intergenic	ENST00000649870.1	-3622	NXNL2
peak_9788	chr21	8220873	8221418	546	4.82106	47.6518	Intron (ENST00000623664.1/107987293, intron 2 of 6)	ENST00000612463.1	8301	RNA5-8SN2
peak_6462	chr17	62703703	62704765	1063	10.8478	47.594	Promoter (<=1kb)	ENST00000655517.1	0	LOC105371855
peak_1615	chr10	77972103	77972634	532	21.3422	47.4876	Intron (ENST00000616246.4/11128, intron 7 of 7)	ENST00000616246.4	12686	POLR3A
peak_1876	chr10	122374332	122375438	1107	21.3422	47.4876	Promoter (<=1kb)	ENST00000494222.5	0	PLEKHA1
peak_2659	chr11	101127212	101127871	660	21.3422	47.4876	Promoter (<=1kb)	ENST00000632634.1	-124	PGR
peak_3509	chr13	80341289	80341716	428	21.3422	47.4876	Promoter (<=1kb)	ENST00000377104.4	-163	SPRY2
peak_5421	chr16	57999996	58000976	981	21.3422	47.4876	Promoter (<=1kb)	ENST00000299237.3	0	ZNF319
peak_6151	chr17	38912175	38912697	523	21.3422	47.4876	Promoter (1-2kb)	ENST00000579123.1	-1700	LASP1
peak_7227	chr19	4914775	4915339	565	21.3422	47.4876	Intron (ENST00000612630.4/29128, intron 2 of 16)	ENST00000616255.1	4400	UHRF1
peak_9103	chr20	33412322	33412909	588	21.3422	47.4876	Exon (ENST00000217381.3/6640, exon 4 of 8)	ENST00000357886.8	-10761	CDK5RAP1
peak_10178	chr22	19178112	19179304	1193	21.3422	47.4876	Promoter (<=1kb)	ENST00000215882.10	0	SLC25A1
peak_12211	chr5	181326216	181327103	888	21.3422	47.4876	Distal Intergenic	ENST00000604354.1	9848	LOC100132062
peak_13632	chr7	142384172	142384937	766	21.3422	47.4876	5' UTR	ENST00000616556.1	-111937	PRSS59P
peak_625	chr1	109246157	109246654	498	19.378	47.2935	Promoter (2-3kb)	ENST00000271332.4	-2885	CELSR2
peak_12368	chr6	24494829	24495274	446	17.8434	46.9873	Promoter (<=1kb)	ENST00000474784.5	0	GPLD1
peak_2914	chr12	52147334	52147796	463	15.6969	46.8339	Distal Intergenic	ENST00000640420.1	-16319	LINC00592
peak_3714	chr14	53946633	53947140	508	15.6969	46.8339	Promoter (1-2kb)	ENST00000580850.1	1344	MIR5580
peak_4491	chr15	63600534	63601040	507	15.6969	46.8339	Promoter (<=1kb)	ENST00000649220.2	0	USP3-AS1
peak_5030	chr16	1678139	1678745	607	15.6969	46.8339	Promoter (<=1kb)	ENST00000569256.5	0	JPT2
peak_10837	chr3	128488344	128488800	457	15.6969	46.8339	Promoter (<=1kb)	ENST00000487848.5	0	GATA2
peak_6011	chr17	17604868	17605363	496	18.1867	46.8091	Intron (ENST00000583662.1/ENST00000583662.1, intron 1 of 1)	ENST00000395781.6	-13160	PEMT
peak_13294	chr7	73157039	73157593	555	18.1867	46.8091	Promoter (2-3kb)	ENST00000544802.5	2101	GTF2IP4
peak_13786	chr8	8701736	8702440	705	18.1867	46.8091	Promoter (<=1kb)	ENST00000519106.2	0	CLDN23
peak_14606	chr9	88388229	88389336	1108	18.1867	46.8091	Promoter (<=1kb)	ENST00000485804.5	0	SPIN1
peak_9421	chr20	57264258	57264766	509	4.51037	46.8028	Promoter (1-2kb)	ENST00000433911.1	1012	BMP7
peak_637	chr1	110338229	110338698	470	13.9135	46.7895	Promoter (<=1kb)	ENST00000652747.1	0	RBM15
peak_2330	chr11	65546192	65546663	472	18.1422	46.732	Promoter (<=1kb)	ENST00000529189.5	96	LTBP3
peak_12598	chr6	113858821	113859202	382	18.1422	46.732	Promoter (1-2kb)	ENST00000612661.2	1476	MARCKS
peak_1773	chr10	101694095	101694551	457	16.7763	46.6062	Promoter (<=1kb)	ENST00000331272.9	619	FBXW4
peak_6787	chr17	81512624	81513579	956	16.7763	46.6062	Promoter (<=1kb)	ENST00000576544.6	0	ACTG1
peak_14987	chr9	133144215	133144756	542	16.7763	46.6062	Intron (ENST00000393160.7/5900, intron 1 of 17)	ENST00000393160.7	4578	RALGDS
peak_9218	chr20	47801310	47801702	393	9.43868	46.529	Distal Intergenic	ENST00000484875.5	-14694	SULF2
peak_7668	chr19	39130154	39130887	734	20.7671	46.5204	Intron (ENST00000602004.1/10298, intron 1 of 2)	ENST00000599386.5	4320	PAK4
peak_3756	chr14	61568482	61568953	472	18.4648	46.5101	Promoter (1-2kb)	ENST00000553288.5	1241	LINC01303
peak_14327	chr8	143937668	143938135	468	19.3618	46.4789	Promoter (1-2kb)	ENST00000345136.8	1462	PLEC
peak_15261	chrUn_GL000220v1	133655	135179	1525	4.16514	46.4048	Distal Intergenic	ENST00000611446.1	21630	RNA5-8SN5
peak_12306	chr6	10425982	10426539	558	20.6631	46.3447	Promoter (<=1kb)	ENST00000647739.1	-84	LOC107986564
peak_14944	chr9	129755644	129756092	449	18.8141	46.3276	Promoter (2-3kb)	ENST00000340607.5	-2602	PTGES
peak_5900	chr17	2401151	2401650	500	19.1938	46.1924	Promoter (<=1kb)	ENST00000575394.1	-47	MNT
peak_13956	chr8	79765214	79765760	547	19.1938	46.1924	Promoter (<=1kb)	ENST00000523976.2	715	HEY1
peak_126	chr1	3555082	3555619	538	19.6506	46.1856	Intron (ENST00000356575.9/1953, intron 4 of 36)	ENST00000385042.1	5171	MIR551A
peak_457	chr1	40316389	40316947	559	19.6506	46.1856	Promoter (<=1kb)	ENST00000417105.6	0	COL9A2
peak_6079	chr17	27348983	27349783	801	19.6506	46.1856	Intron (ENST00000656365.1/ENST00000656365.1, intron 2 of 2)	ENST00000583096.1	45663	WSB1
peak_10043	chr21	44763689	44765157	1469	19.6506	46.1856	Distal Intergenic	ENST00000481546.1	10279	UBE2G2
peak_10014	chr21	43776099	43776809	711	16.9615	46.1756	Promoter (<=1kb)	ENST00000639959.1	0	CSTB
peak_5246	chr16	23381264	23381846	583	20.0614	46.1029	3' UTR	ENST00000563164.1	11446	COG7
peak_12860	chr7	1246552	1247693	1142	20.0614	46.1029	Distal Intergenic	ENST00000316333.9	13680	UNCX
peak_9836	chr21	8462236	8463748	1513	3.96493	45.8651	Exon (ENST00000652220.1/ENST00000652220.1, exon 1 of 1)	ENST00000619471.1	22413	RNA5-8SN1
peak_488	chr1	43531418	43532107	690	20.8217	45.8544	Promoter (<=1kb)	ENST00000436724.5	515	PTPRF
peak_595	chr1	89524723	89525341	619	20.8217	45.8544	Promoter (<=1kb)	ENST00000439853.6	0	LRRC8B
peak_3571	chr13	113928519	113929066	548	20.8217	45.8544	Promoter (<=1kb)	ENST00000562710.2	0	LINC00565
peak_4288	chr14_KI270846v1_alt	57623	58552	930	20.8217	45.8544	Distal Intergenic	ENST00000633766.1	-327196	FAM30A
peak_6977	chr18	11268963	11269378	416	20.8217	45.8544	Distal Intergenic	ENST00000674853.1	-119394	PIEZO2
peak_7039	chr18	35580925	35581467	543	20.8217	45.8544	Promoter (<=1kb)	ENST00000586725.1	0	GALNT1
peak_8439	chr2	105522621	105523217	597	20.8217	45.8544	Distal Intergenic	ENST00000607522.1	-84108	FHL2
peak_8976	chr20	828979	829471	493	20.8217	45.8544	Distal Intergenic	ENST00000381941.8	-4244	FAM110A
peak_11600	chr5	1887794	1888505	712	20.8217	45.8544	Promoter (<=1kb)	ENST00000514569.1	462	CTD-2194D22.4
peak_12708	chr6	156827199	156827747	549	20.8217	45.8544	Promoter (1-2kb)	ENST00000636205.1	-1626	ARID1B
peak_895	chr1	169485509	169486100	592	17.2075	45.8515	Promoter (<=1kb)	ENST00000236137.10	0	SLC19A2
peak_13637	chr7	143901758	143902186	429	17.2075	45.8515	Promoter (<=1kb)	ENST00000479870.6	0	TCAF1
peak_2648	chr11	86776209	86776692	484	18.9473	45.7764	Distal Intergenic	ENST00000527521.1	-14367	PRSS23
peak_9368	chr20	54173937	54174557	621	5.96885	45.6999	Promoter (<=1kb)	ENST00000216862.8	0	CYP24A1
peak_642	chr1	111508603	111509047	445	20.6771	45.6125	Intron (ENST00000369717.8/57413, intron 1 of 5)	ENST00000369716.9	-4970	TMIGD3
peak_3171	chr12	116495211	116495654	444	20.6771	45.6125	Intron (ENST00000659057.1/107984439, intron 1 of 2)	ENST00000659057.1	13138	LINC02457
peak_1370	chr10	21527161	21527649	489	17.4717	45.5481	Promoter (<=1kb)	ENST00000633225.1	-793	SKIDA1
peak_5187	chr16	12803740	12804198	459	17.4717	45.5481	Promoter (<=1kb)	ENST00000381774.9	0	CPPED1
peak_4569	chr15	71104630	71105128	499	13.6736	45.5386	Intron (ENST00000355327.7/79875, intron 1 of 17)	ENST00000355327.7	7678	THSD4
peak_1288	chr10	5488175	5488863	689	15.4007	45.4997	Distal Intergenic	ENST00000380332.5	10707	CALML5
peak_10782	chr3	120348820	120349798	979	15.4007	45.4997	Promoter (<=1kb)	ENST00000637360.1	0	LRRC58-DT
peak_6338	chr17	57375734	57376161	428	15.3575	45.4144	Intron (ENST00000416426.6/124540, intron 5 of 13)	ENST00000579205.5	-30651	MSI2
peak_4861	chr15	99452421	99453168	748	17.7997	45.3514	Distal Intergenic	ENST00000559569.1	-51106	LINC02244
peak_8032	chr2	20071404	20072206	803	17.7997	45.3514	Intron (ENST00000430429.1/ENST00000430429.1, intron 1 of 1)	ENST00000452342.2	19270	LAPTM4A-DT
peak_13938	chr8	70402420	70403269	850	17.7997	45.3514	Promoter (<=1kb)	ENST00000520416.1	0	NCOA2
peak_15111	chr9	136598254	136599132	879	17.7997	45.3514	Distal Intergenic	ENST00000626304.2	16505	LINC01451
peak_1539	chr10	68988828	68989274	447	17.7562	45.2757	Promoter (<=1kb)	ENST00000635971.2	25	KIFBP
peak_12112	chr5	176609474	176610292	819	12.9253	45.2264	Promoter (<=1kb)	ENST00000303991.5	0	GPRIN1
peak_1410	chr10	30433566	30434384	819	16.4408	45.2182	Promoter (<=1kb)	ENST00000542547.5	0	MAP3K8
peak_5461	chr16	67948033	67948449	417	16.4408	45.2182	Promoter (<=1kb)	ENST00000575857.3	-928	SLC12A4
peak_7209	chr19	4066415	4067421	1007	16.4408	45.2182	Promoter (<=1kb)	ENST00000322357.9	0	ZBTB7A
peak_11881	chr5	132378618	132379073	456	16.4408	45.2182	Promoter (2-3kb)	ENST00000461013.5	2532	SLC22A5
peak_5598	chr16	85147119	85147836	718	18.0633	45.0355	Exon (ENST00000612023.1/400548, exon 3 of 3)	ENST00000612023.1	9969	LINC02139
peak_12989	chr7	4753625	4754175	551	18.0633	45.0355	Intron (ENST00000328914.5/221937, intron 2 of 8)	ENST00000496023.1	-3834	FOXK1
peak_13692	chr7	151856495	151856931	437	18.0633	45.0355	Intron (ENST00000287878.9/51422, intron 1 of 15)	ENST00000474383.1	19857	PRKAG2
peak_9390	chr20	57108875	57110718	1844	5.70332	44.9606	Exon (ENST00000652038.1/ENST00000652038.1, exon 1 of 3)	ENST00000671579.1	8825	LOC105372685
peak_6408	chr17	60391706	60392615	910	5.69666	44.9099	Promoter (<=1kb)	ENST00000461535.1	0	C17orf64
peak_7741	chr19	44845881	44846620	740	18.3961	44.8326	Promoter (<=1kb)	ENST00000252485.8	0	NECTIN2
peak_6472	chr17	63452947	63453537	591	14.3139	44.7649	Distal Intergenic	ENST00000578072.1	-6593	CYB561
peak_7329	chr19	13846494	13847342	849	19.6772	44.6895	Distal Intergenic	ENST00000587762.2	-3566	MIR23AHG
peak_4006	chr14	99590574	99591069	496	19.1936	44.6421	Intron (ENST00000380243.9/317762, intron 1 of 5)	ENST00000554996.5	-10448	CCDC85C
peak_8882	chr2	236731707	236732528	822	19.1936	44.6421	Distal Intergenic	ENST00000272928.4	161882	ACKR3
peak_13704	chr7	154793888	154794662	775	19.1936	44.6421	Promoter (<=1kb)	ENST00000478614.1	163	DPP6
peak_11219	chr4	2535826	2536527	702	19.152	44.5725	Promoter (<=1kb)	ENST00000637812.2	-120	FAM193A
peak_4286	chr14_KI270846v1_alt	48343	48925	583	19.5838	44.5338	Distal Intergenic	ENST00000633766.1	-336823	FAM30A
peak_1710	chr10	95183390	95184155	766	16.849	44.4343	Exon (ENST00000451083.1/ENST00000451083.1, exon 1 of 1)	ENST00000327739.7	-10045	ACSM6
peak_5742	chr16	88770513	88771349	837	13.4337	44.2941	Intron (ENST00000301015.14/9780, intron 1 of 50)	ENST00000301015.14	13871	PIEZO1
peak_9693	chr20	63707344	63708382	1039	13.4337	44.2941	Promoter (<=1kb)	ENST00000612256.4	0	ARFRP1
peak_53	chr1	1293635	1294290	656	20.3011	44.2321	Promoter (<=1kb)	ENST00000470659.1	718	ACAP3
peak_431	chr1	35718572	35719177	606	20.3011	44.2321	Promoter (<=1kb)	ENST00000270815.5	0	C1orf216
peak_1630	chr10	79128482	79128968	487	20.3011	44.2321	Intron (ENST00000334512.10/57178, intron 2 of 24)	ENST00000334512.10	59516	ZMIZ1
peak_2067	chr11	395907	396490	584	20.3011	44.2321	Promoter (<=1kb)	ENST00000530695.1	0	PKP3
peak_2657	chr11	101034137	101034509	373	20.3011	44.2321	3' UTR	ENST00000530764.1	16961	PGR
peak_3511	chr13	82305631	82306036	406	20.3011	44.2321	Distal Intergenic	ENST00000458480.2	1055193	LOC105370281
peak_5451	chr16	67537567	67539119	1553	20.3011	44.2321	Promoter (<=1kb)	ENST00000566559.5	0	RIPOR1
peak_7122	chr19	726887	727667	781	20.3011	44.2321	Promoter (<=1kb)	ENST00000593172.5	-119	PALM
peak_8860	chr2	232331151	232331894	744	20.3011	44.2321	Promoter (2-3kb)	ENST00000434477.5	-2049	DIS3L2
peak_10269	chr22	29481692	29482149	458	20.3011	44.2321	Promoter (1-2kb)	ENST00000310624.7	1474	NEFH
peak_10376	chr22	46491872	46492298	427	20.3011	44.2321	Intron (ENST00000262738.9/9620, intron 1 of 34)	ENST00000497509.1	41902	CELSR1
peak_10632	chr3	46693158	46693686	529	20.3011	44.2321	Promoter (<=1kb)	ENST00000318962.9	0	ALS2CL
peak_11513	chr4	185535169	185535714	546	20.3011	44.2321	Promoter (<=1kb)	ENST00000284767.12	0	PDLIM3
peak_3208	chr12	121626059	121626934	876	15.1045	44.1732	Promoter (<=1kb)	ENST00000617316.2	0	ORAI1
peak_8711	chr2	190786252	190786991	740	15.1045	44.1732	Intron (ENST00000676095.1/ENST00000676095.1, intron 2 of 8)	ENST00000320717.8	-93830	GLS
peak_13639	chr7	144294039	144294663	625	15.1045	44.1732	Promoter (<=1kb)	ENST00000479102.1	0	ARHGEF35-AS1
peak_4025	chr14	100192560	100193073	514	15.8693	44.1522	Distal Intergenic	ENST00000305631.7	-32915	DEGS2
peak_11708	chr5	56814965	56816264	1300	17.1	44.1193	Promoter (<=1kb)	ENST00000399503.4	0	MAP3K1
peak_12697	chr6	151807578	151808469	892	19.3087	44.0732	Promoter (<=1kb)	ENST00000406599.5	0	ESR1
peak_12152	chr5	178113178	178114392	1215	12.7062	44.0196	Promoter (<=1kb)	ENST00000274605.6	0	N4BP3
peak_3670	chr14	37595322	37596485	1164	12.6666	43.9255	Promoter (<=1kb)	ENST00000556845.1	0	TTC6
peak_5420	chr16	57622449	57623096	648	17.4128	43.903	Promoter (1-2kb)	ENST00000569531.5	1113	ADGRG1
peak_6170	chr17	40575972	40576637	666	17.4128	43.903	Distal Intergenic	ENST00000246657.2	-10500	CCR7
peak_12648	chr6	138161449	138162154	706	17.4128	43.903	Promoter (<=1kb)	ENST00000251691.5	0	ARFGEF3
peak_14360	chr8	144326424	144327189	766	17.4128	43.903	Promoter (<=1kb)	ENST00000528718.6	0	DGAT1
peak_1904	chr10	125624723	125625197	475	16.1053	43.8386	Intron (ENST00000532135.5/387718, intron 3 of 3)	ENST00000431861.1	50278	TEX36-AS1
peak_3157	chr12	113221426	113222181	756	16.1053	43.8386	Promoter (<=1kb)	ENST00000551096.5	0	TPCN1
peak_6097	chr17	28532872	28533288	417	16.1053	43.8386	Intron (ENST00000579795.6/8456, intron 6 of 8)	ENST00000226247.2	8931	FOXN1
peak_7006	chr18	21242056	21242687	632	16.1053	43.8386	Promoter (<=1kb)	ENST00000584446.5	0	GREB1L
peak_10503	chr3	11719060	11720024	965	17.3702	43.8298	Promoter (<=1kb)	ENST00000418000.5	0	VGLL4
peak_11016	chr3	179071482	179072085	604	17.3702	43.8298	Promoter (<=1kb)	ENST00000652290.1	0	ZMAT3
peak_10028	chr21	44294740	44295306	567	16.0626	43.7599	Intron (ENST00000530812.5/326, intron 10 of 11)	ENST00000397994.8	3985	AIRE
peak_2523	chr11	71448146	71448771	626	17.3038	43.713	Promoter (<=1kb)	ENST00000355527.8	0	DHCR7
peak_5301	chr16	29604713	29605342	630	19.9551	43.6525	Intron (ENST00000675579.1/440354, intron 1 of 13)	ENST00000578247.1	-5448	MIR3680-2
peak_2886	chr12	49366949	49367565	617	17.6619	43.5702	Promoter (<=1kb)	ENST00000548377.5	0	SPATS2
peak_14824	chr9	125450942	125451461	520	17.6619	43.5702	Promoter (<=1kb)	ENST00000496658.5	0	MAPKAP1
peak_6450	chr17	62137378	62138656	1279	7.43965	43.5254	Exon (ENST00000578759.1/ENST00000578759.1, exon 1 of 1)	ENST00000397786.7	-72100	MED13
peak_4477	chr15	62832250	62832855	606	14.0489	43.4886	Promoter (2-3kb)	ENST00000558888.2	2542	LOC105370854
peak_14134	chr8	121150893	121151371	479	14.0489	43.4886	Distal Intergenic	ENST00000395601.7	-337620	SNTB1
peak_1258	chr10	338696	339192	497	18.7366	43.108	Intron (ENST00000381496.7/22982, intron 28 of 35)	ENST00000434695.2	-9170	DIP2C
peak_7063	chr18	48996860	48997370	511	18.7366	43.108	Distal Intergenic	ENST00000584252.1	-26333	LOC100129878
peak_7073	chr18	57141537	57142023	487	18.7366	43.108	Exon (ENST00000590942.1/ENST00000590942.1, exon 2 of 3)	ENST00000585477.2	-5064	BOD1L2
peak_8140	chr2	42788696	42789274	579	18.7366	43.108	5' UTR	ENST00000404451.7	3257	HAAO
peak_8163	chr2	45752514	45752988	475	18.7366	43.108	Intron (ENST00000421201.1/5581, intron 2 of 2)	ENST00000485176.1	54532	PRKCE
peak_8856	chr2	231706195	231706964	770	18.7366	43.108	Promoter (<=1kb)	ENST00000466801.5	0	PTMA
peak_10366	chr22	46053472	46054066	595	18.7366	43.108	Promoter (<=1kb)	ENST00000416202.5	0	PRR34-AS1
peak_12305	chr6	10423174	10423605	432	18.7366	43.108	Exon (ENST00000420389.1/ENST00000420389.1, exon 3 of 3)	ENST00000647739.1	-3018	LOC107986564
peak_13108	chr7	26558402	26558939	538	18.7366	43.108	Exon (ENST00000660447.1/100506289, exon 3 of 3)	ENST00000430426.1	6506	LOC100506289
peak_14605	chr9	88344547	88345128	582	18.7366	43.108	Distal Intergenic	ENST00000485804.5	-43302	SPIN1
peak_9881	chr21	15342489	15343016	528	18.696	43.0405	Distal Intergenic	ENST00000666351.1	47697	LOC101927745
peak_12176	chr5	179550414	179551055	642	16.4905	43.0286	Promoter (<=1kb)	ENST00000319449.9	0	RUFY1
peak_4186	chr14	105138146	105138856	711	19.5572	42.9832	Distal Intergenic	ENST00000546616.1	8502	JAG2
peak_11425	chr4	109433415	109434266	852	19.5572	42.9832	Promoter (<=1kb)	ENST00000654972.1	0	SEC24B-AS1
peak_6397	chr17	60149705	60150494	790	7.98326	42.9774	Promoter (<=1kb)	ENST00000585705.5	0	CA4
peak_14926	chr9	129406107	129406799	693	19.1061	42.9749	Distal Intergenic	ENST00000439014.1	-31417	LOC105376291
peak_9819	chr21	8417756	8419221	1466	3.83768	42.9655	Exon (ENST00000650962.1/ENST00000650962.1, exon 1 of 1)	ENST00000617390.1	-13309	MIR6724-4
peak_13505	chr7	105581313	105581745	433	14.8084	42.8524	Promoter (<=1kb)	ENST00000480514.6	0	EFCAB10
peak_14282	chr8	143334634	143335409	776	14.8084	42.8524	Promoter (<=1kb)	ENST00000329245.9	0	TOP1MT
peak_2624	chr11	78311954	78312291	338	19.4601	42.8207	Intron (ENST00000361507.5/9846, intron 1 of 9)	ENST00000340149.6	29589	GAB2
peak_8105	chr2	32916057	32916536	480	4.39763	42.7208	Intron (ENST00000414054.5/285045, intron 4 of 4)	ENST00000663506.1	-10549	LINC00486
peak_13917	chr8	66512719	66513234	516	16.7282	42.696	Intron (ENST00000648156.1/254778, intron 18 of 19)	ENST00000488582.1	18175	VXN
peak_2919	chr12	52191692	52192131	440	18.009	42.6376	Promoter (<=1kb)	ENST00000313234.9	0	KRT80
peak_158	chr1	6440074	6440609	536	19.7806	42.6215	Promoter (<=1kb)	ENST00000418286.1	0	ESPN
peak_556	chr1	64966152	64966872	721	19.7806	42.6215	Promoter (<=1kb)	ENST00000342505.5	0	JAK1
peak_1458	chr10	44384340	44385374	1035	19.7806	42.6215	Promoter (<=1kb)	ENST00000374429.6	0	CXCL12
peak_1466	chr10	45678474	45679059	586	19.7806	42.6215	Promoter (<=1kb)	ENST00000454844.1	0	AGAP10P
peak_1675	chr10	86961605	86962103	499	19.7806	42.6215	Promoter (2-3kb)	ENST00000483064.1	2230	SNCG
peak_2722	chr11	120985787	120986336	550	19.7806	42.6215	3' UTR	ENST00000529397.5	-37736	TBCEL
peak_4044	chr14	101226684	101227427	744	19.7806	42.6215	Distal Intergenic	ENST00000557121.2	105844	LINC02285
peak_6173	chr17	40687219	40687792	574	19.7806	42.6215	Exon (ENST00000428866.1/ENST00000428866.1, exon 3 of 5)	ENST00000264651.3	15960	KRT24
peak_7404	chr19	17248114	17248769	656	19.7806	42.6215	Promoter (2-3kb)	ENST00000291442.4	-2195	NR2F6
peak_8118	chr2	38514566	38515293	728	19.7806	42.6215	Promoter (<=1kb)	ENST00000671178.1	347	LINC02613
peak_8658	chr2	171894051	171894505	455	19.7806	42.6215	Promoter (<=1kb)	ENST00000422440.7	0	SLC25A12
peak_9750	chr20	64234463	64236637	2175	19.7806	42.6215	Exon (ENST00000328439.6/4661, exon 20 of 23)	ENST00000299468.11	-19058	PCMTD2
peak_10677	chr3	53145231	53145618	388	19.7806	42.6215	Distal Intergenic	ENST00000478843.5	-10391	PRKCD
peak_11150	chr3_KI270784v1_alt	14127	15846	1720	19.7806	42.6215	Distal Intergenic	ENST00000625715.1	38959	FAM157A
peak_11335	chr4	40548255	40548757	503	19.7806	42.6215	Intron (ENST00000295971.12/54502, intron 1 of 6)	ENST00000381795.10	-32282	RBM47
peak_12706	chr6	156779415	156779876	462	19.7806	42.6215	Promoter (<=1kb)	ENST00000606121.1	0	MIR4466
peak_12749	chr6	168913256	168913722	467	19.7806	42.6215	Distal Intergenic	ENST00000669060.1	50593	LOC105378146
peak_10702	chr3	63911714	63913055	1342	8.66552	42.5372	Promoter (<=1kb)	ENST00000626439.1	0	SCAANT1
peak_2471	chr11	69122690	69123332	643	17.0258	42.4651	Intron (ENST00000637504.1/219931, intron 19 of 19)	ENST00000641568.1	-32146	SMIM38
peak_9762	chr20_KI270870v1_alt	143072	145213	2142	17.0258	42.4651	Exon (ENST00000616648.2/4661, exon 20 of 23)	ENST00000631244.2	-19119	PCMTD2
peak_12271	chr6	3456905	3457744	840	17.0258	42.4651	Promoter (<=1kb)	ENST00000436008.6	0	SLC22A23
peak_12364	chr6	21738467	21739250	784	19.4434	42.057	Intron (ENST00000671160.1/401237, intron 1 of 7)	ENST00000658974.1	-19228	CASC15
peak_9358	chr20	53724958	53725843	886	5.37525	42.0538	Distal Intergenic	ENST00000540425.1	-115051	ZNF217
peak_1692	chr10	91632983	91633402	420	17.5599	41.8724	Promoter (<=1kb)	ENST00000238994.6	0	PPP1R3C
peak_7809	chr19	48553796	48554497	702	17.5599	41.8724	Promoter (1-2kb)	ENST00000201586.7	1624	SULT2B1
peak_14973	chr9	131545312	131546099	788	17.5599	41.8724	Promoter (<=1kb)	ENST00000636672.1	0	PRRT1B
peak_8224	chr2	65300062	65300592	531	12.9539	41.832	Distal Intergenic	ENST00000421087.5	34181	SPRED2
peak_9561	chr20	62445916	62446475	560	12.9539	41.832	Intron (ENST00000618678.2/105372710, intron 2 of 2)	ENST00000622414.1	15143	LOC105372710
peak_13549	chr7	121396279	121396789	511	17.8852	41.6708	Promoter (<=1kb)	ENST00000359943.8	0	FAM3C
peak_13359	chr7	80942793	80943287	495	16.132	41.6314	Distal Intergenic	ENST00000419255.6	-20434	SEMA3C
peak_747	chr1	147669352	147670169	818	12.2681	41.6253	Promoter (<=1kb)	ENST00000487562.5	0	ACP6
peak_9306	chr20	50395240	50395650	411	12.2681	41.6253	Distal Intergenic	ENST00000441214.1	-73898	LINC01271
peak_14063	chr8	100722267	100723012	746	12.2681	41.6253	Promoter (<=1kb)	ENST00000521865.6	0	PABPC1
peak_9551	chr20	62366360	62368326	1967	11.2006	41.5966	Promoter (<=1kb)	ENST00000252999.7	0	LAMA5
peak_1407	chr10	29812070	29812892	823	18.2796	41.5857	Distal Intergenic	ENST00000674475.1	-75111	SVIL
peak_12892	chr7	1536792	1537593	802	18.2796	41.5857	Promoter (<=1kb)	ENST00000403150.5	0	MAFK
peak_12628	chr6	131135168	131135670	503	19.1512	41.5656	Promoter (<=1kb)	ENST00000431975.7	0	AKAP7
peak_9481	chr20	59042271	59043283	1013	11.6917	41.5581	Promoter (<=1kb)	ENST00000466051.1	0	SLMO2-ATP5E
peak_13336	chr7	75994142	75994739	598	14.5122	41.5427	Promoter (<=1kb)	ENST00000493111.7	0	TMEM120A
peak_9024	chr20	19283394	19283864	471	18.24	41.5206	Promoter (<=1kb)	ENST00000319682.2	732	SLC24A3-AS1
peak_14029	chr8	94948397	94949591	1195	15.2216	41.4451	Promoter (<=1kb)	ENST00000448464.6	0	TP53INP1
peak_5159	chr16	9047615	9048120	506	18.6285	41.4273	Distal Intergenic	ENST00000327827.12	-43524	C16orf72
peak_7656	chr19	38731755	38732173	419	18.6285	41.4273	Intron (ENST00000594552.5/147968, intron 3 of 5)	ENST00000597987.5	3232	CAPN12
peak_10665	chr3	50268768	50269437	670	18.6285	41.4273	Promoter (<=1kb)	ENST00000619119.4	0	SEMA3B
peak_3193	chr12	120358446	120358916	471	19.0557	41.406	Promoter (2-3kb)	ENST00000546622.1	2592	MSI1
peak_7876	chr19	55245269	55245844	576	19.0557	41.406	Promoter (<=1kb)	ENST00000615997.1	-19	MIR6803
peak_6452	chr17	62272657	62273243	587	14.0648	41.3717	Promoter (<=1kb)	ENST00000577902.6	872	TBC1D3P2
peak_8955	chr2	241508321	241508939	619	16.3565	41.285	Promoter (<=1kb)	ENST00000316586.9	0	STK25
peak_12407	chr6	35727879	35728334	456	16.3565	41.285	Promoter (<=1kb)	ENST00000536438.5	249	FKBP5
peak_521	chr1	51518725	51519563	839	15.4342	41.103	Promoter (<=1kb)	ENST00000371730.6	0	EPS15
peak_965	chr1	184482959	184483486	528	15.4342	41.103	Intron (ENST00000235307.7/81563, intron 2 of 5)	ENST00000675148.1	5451	C1orf21
[truncated: 13,894 more rows]

## Sheet: S3 Table
Table S3. Differentially bound sites (DBSs) obtained from MCF7 cell line treated with 10nM E2 for 45 minutes in GSE67295 study
[truncated: 29,146 more rows]

[truncated: 13 more sheets: S4 Table, S5 Table, S6 Table, S7 Table, S8 Table, S9 Table, S10 Table, S11 Table, S12 Table, S13 Table, S14-S21 Tables, S22 & S23 Tables, S24 Table]
